# Supplementary material for: Resistance characterization and transcriptomic analysis of imipenem-induced drug resistance in Escherichia coli
Source: PeerJ. 2024 Nov 29;12:e18572. doi: 10.7717/peerj.18572 (PMC11610472; doi:10.7717/peerj.18572)
Supplement: Table S1 [file peerj-12-18572-s007.xls]

Gene id	MeanTPM (B)	MeanTPM (A)	log2FoldChange	pValue	qValue	result	GeneName	GeneDescription	GO	KEGG	COG
b2519	13.903333333299999	4.68	1.57085037658	0.0006073293293609999	0.0021769944270000003	up	pbpC	peptidoglycan glycosyltransferase PbpC	GO:0003674,GO:0003824,GO:0005488,GO:0005575,GO:0008144,GO:0008150,GO:0008658,GO:0008955,GO:0016020,GO:0016021,GO:0016740,GO:0016757,GO:0016758,GO:0031224,GO:0031406,GO:0033218,GO:0033293,GO:0036094,GO:0043167,GO:0043168,GO:0043177,GO:0044425,GO:0048518,GO:0048522,GO:0050789,GO:0050794,GO:0051302,GO:0051781,GO:0065007,GO:0097159,GO:1901363,GO:1901681	K05367-ko00550 Peptidoglycan biosynthesis	COG4953-Membrane carboxypeptidase/penicillin-binding protein PbpC[M]
b2193	143.95	294.953333333	-1.03491892458	5.00041406649e-13	9.212553251760001e-12	down	narP	DNA-binding transcriptional dual regulator NarP	GO:0003674,GO:0003676,GO:0003677,GO:0005488,GO:0006355,GO:0008150,GO:0009889,GO:0010468,GO:0010556,GO:0019219,GO:0019222,GO:0031323,GO:0031326,GO:0050789,GO:0050794,GO:0051171,GO:0051252,GO:0060255,GO:0065007,GO:0080090,GO:0097159,GO:1901363,GO:1903506,GO:2000112,GO:2001141	K07685-ko02020 Two-component system	COG2197-Response regulator containing a CheY-like receiver domain and an HTH DNA-binding domain[TK]
b4016	3.39333333333	0.97	1.80664650317	0.00601564421606	0.0161245253796	up	aceK	isocitrate dehydrogenase kinase/phosphatase	GO:0000166,GO:0003674,GO:0003824,GO:0004672,GO:0004674,GO:0004721,GO:0004722,GO:0005488,GO:0005524,GO:0005575,GO:0005622,GO:0005623,GO:0005737,GO:0005975,GO:0006081,GO:0006082,GO:0006091,GO:0006097,GO:0006099,GO:0006101,GO:0006464,GO:0006468,GO:0006470,GO:0006793,GO:0006796,GO:0006807,GO:0008144,GO:0008150,GO:0008152,GO:0008772,GO:0009060,GO:0009987,GO:0015980,GO:0016208,GO:0016301,GO:0016310,GO:…	-	COG4579-Isocitrate dehydrogenase kinase/phosphatase[T]
b2698	6.873333333330001	18.8533333333	-1.45573778744	2.87377603251e-07	2.2328657608e-06	down	recX	RecA inhibitor RecX	GO:0003674,GO:0005488,GO:0005515,GO:0006282,GO:0006950,GO:0006974,GO:0007154,GO:0008150,GO:0009432,GO:0009605,GO:0009987,GO:0009991,GO:0019219,GO:0019222,GO:0019899,GO:0030234,GO:0031323,GO:0031668,GO:0033554,GO:0043086,GO:0044092,GO:0048583,GO:0050789,GO:0050790,GO:0050794,GO:0050896,GO:0051052,GO:0051171,GO:0051716,GO:0060255,GO:0065007,GO:0065009,GO:0071496,GO:0080090,GO:0080134,GO:0080135,GO:…	-	COG2137-Uncharacterized protein conserved in bacteria[R]
b2609	742.1966666669999	2898.16	-1.96526381783	2.09471395418e-17	6.404056646880001e-16	down	rpsP	30S ribosomal subunit protein S16	GO:0000028,GO:0000217,GO:0000400,GO:0003674,GO:0003676,GO:0003677,GO:0003735,GO:0003824,GO:0004518,GO:0004519,GO:0004520,GO:0004536,GO:0005198,GO:0005488,GO:0005575,GO:0005622,GO:0005623,GO:0005737,GO:0005829,GO:0005840,GO:0006139,GO:0006259,GO:0006412,GO:0006518,GO:0006725,GO:0006807,GO:0006996,GO:0008150,GO:0008152,GO:0009058,GO:0009059,GO:0009987,GO:0010467,GO:0015935,GO:0016043,GO:0016787,GO:…	K02959-ko03010 Ribosome	COG0228-Ribosomal protein S16[J]
b2608	754.843333333	3521.04333333	-2.22175383119	2.24609315365e-21	1.1018915134e-19	down	rimM	ribosome maturation factor RimM	GO:0000028,GO:0005575,GO:0005622,GO:0005623,GO:0005737,GO:0005829,GO:0006139,GO:0006364,GO:0006396,GO:0006725,GO:0006807,GO:0006996,GO:0008150,GO:0008152,GO:0009987,GO:0010467,GO:0016043,GO:0016070,GO:0016072,GO:0022607,GO:0022613,GO:0022618,GO:0030490,GO:0034470,GO:0034622,GO:0034641,GO:0034660,GO:0042254,GO:0042255,GO:0042274,GO:0043170,GO:0043933,GO:0044085,GO:0044237,GO:0044238,GO:0044424,GO:…	-	COG0806-RimM protein, required for 16S rRNA processing[J]
b2607	1006.61333333	6833.68333333	-2.76315378351	4.7674706132699994e-32	5.15742526086e-30	down	trmD	tRNA m(1)G37 methyltransferase	GO:0000287,GO:0001510,GO:0002939,GO:0003674,GO:0003824,GO:0005488,GO:0005515,GO:0005575,GO:0005622,GO:0005623,GO:0005737,GO:0005829,GO:0006139,GO:0006396,GO:0006399,GO:0006400,GO:0006725,GO:0006807,GO:0008033,GO:0008150,GO:0008152,GO:0008168,GO:0008173,GO:0008175,GO:0008757,GO:0009019,GO:0009451,GO:0009987,GO:0010467,GO:0016070,GO:0016423,GO:0016740,GO:0016741,GO:0016772,GO:0016779,GO:0030488,GO:…	-	COG0336-tRNA-(guanine-N1)-methyltransferase[J]
b2352	5.22333333333	14.926666666700001	-1.51484934838	3.27423704834e-09	3.48838538054e-08	down	yfdI	serotype-specific glucosyl transferase YfdI	GO:0005575,GO:0005623,GO:0005886,GO:0016020,GO:0044464,GO:0071944	-	-
b2171	74.9966666667	155.616666667	-1.05309820285	8.967641153040001e-07	6.21255796793e-06	down	yeiP	elongation factor P-like protein YeiP	GO:0003674,GO:0003676,GO:0003723,GO:0003746,GO:0005488,GO:0005575,GO:0005622,GO:0005623,GO:0005737,GO:0005829,GO:0006412,GO:0006414,GO:0006518,GO:0006807,GO:0008135,GO:0008150,GO:0008152,GO:0009058,GO:0009059,GO:0009987,GO:0010467,GO:0019538,GO:0034641,GO:0034645,GO:0043043,GO:0043170,GO:0043603,GO:0043604,GO:0044237,GO:0044238,GO:0044249,GO:0044260,GO:0044267,GO:0044271,GO:0044424,GO:0044444,GO:…	-	COG0231-Translation elongation factor P (EF-P)/translation initiation factor 5A (eIF-5A)[J]
b2170	7.8	2.7966666666699997	1.47976581403	0.0140909776107	0.0338359900624	up	setB	sugar exporter SetB	GO:0005575,GO:0005623,GO:0005886,GO:0006810,GO:0006950,GO:0007059,GO:0008150,GO:0008643,GO:0009987,GO:0015766,GO:0015767,GO:0015772,GO:0016020,GO:0016021,GO:0031224,GO:0033554,GO:0036447,GO:0036448,GO:0044425,GO:0044464,GO:0050896,GO:0051179,GO:0051234,GO:0051716,GO:0071702,GO:0071944	-	-
b2172	22.7166666667	50.76	-1.15994091287	8.18521208092e-05	0.000366986288729	down	yeiQ	putative oxidoreductase YeiQ	GO:0003674,GO:0003824,GO:0005975,GO:0005996,GO:0006063,GO:0006064,GO:0006082,GO:0008150,GO:0008152,GO:0008866,GO:0009056,GO:0009987,GO:0016052,GO:0016054,GO:0016491,GO:0016614,GO:0016616,GO:0019585,GO:0019752,GO:0032787,GO:0042839,GO:0042840,GO:0043436,GO:0044237,GO:0044238,GO:0044248,GO:0044281,GO:0044282,GO:0046365,GO:0046395,GO:0055114,GO:0071704,GO:0072329,GO:1901575	-	COG0246-Mannitol-1-phosphate/altronate dehydrogenases[G]
b2179	34.4633333333	11.64	1.56597118919	4.90022893475e-05	0.00023255417183	up	yejE	putative oligopeptide ABC transporter membrane subunit YejE	GO:0005575,GO:0005623,GO:0005886,GO:0006810,GO:0006857,GO:0008150,GO:0015833,GO:0015893,GO:0016020,GO:0035672,GO:0042221,GO:0042493,GO:0042884,GO:0042886,GO:0042891,GO:0044464,GO:0050896,GO:0051179,GO:0051234,GO:0055085,GO:0071702,GO:0071705,GO:0071944	K13895-ko02010 ABC transporters	COG4239-ABC-type uncharacterized transport system, permease component[R]
b2178	20.8266666667	8.57	1.28106484331	0.00302608769538	0.00898024996616	up	yejB	putative oligopeptide ABC transporter membrane subunit YejB	GO:0003674,GO:0005215,GO:0005575,GO:0005623,GO:0005886,GO:0006810,GO:0006857,GO:0008150,GO:0015833,GO:0015893,GO:0016020,GO:0022857,GO:0035672,GO:0042221,GO:0042493,GO:0042884,GO:0042886,GO:0042891,GO:0044464,GO:0050896,GO:0051179,GO:0051234,GO:0055085,GO:0071702,GO:0071705,GO:0071944	K13894-ko02010 ABC transporters	COG4174-ABC-type uncharacterized transport system, permease component[R]
b3454	8.00666666667	2.87	1.48015100831	0.009179212769339999	0.0232151524199	up	livF	branched chain amino acid/phenylalanine ABC transporter ATP binding subunit LivF	GO:0000166,GO:0003333,GO:0003674,GO:0005215,GO:0005304,GO:0005342,GO:0005488,GO:0005524,GO:0006810,GO:0006811,GO:0006812,GO:0006820,GO:0006855,GO:0006865,GO:0008144,GO:0008150,GO:0008324,GO:0008509,GO:0008514,GO:0015075,GO:0015171,GO:0015175,GO:0015179,GO:0015188,GO:0015238,GO:0015318,GO:0015658,GO:0015711,GO:0015801,GO:0015803,GO:0015804,GO:0015807,GO:0015818,GO:0015823,GO:0015829,GO:0015849,GO:…	K01996-ko02010 ABC transporters;ko02024 Quorum sensing	COG0410-ABC-type branched-chain amino acid transport systems, ATPase component[E]
b1897	92.08	37.49	1.29638200784	0.00143424156368	0.00465824877379	up	otsB	trehalose-6-phosphate phosphatase	GO:0000287,GO:0003674,GO:0003824,GO:0004805,GO:0005488,GO:0005975,GO:0005984,GO:0005991,GO:0005992,GO:0006793,GO:0006796,GO:0006950,GO:0006970,GO:0008150,GO:0008152,GO:0009058,GO:0009266,GO:0009311,GO:0009312,GO:0009409,GO:0009628,GO:0009987,GO:0016051,GO:0016311,GO:0016787,GO:0016788,GO:0016791,GO:0019203,GO:0033554,GO:0034637,GO:0042578,GO:0043167,GO:0043169,GO:0044237,GO:0044238,GO:0044249,GO:…	K01087-ko00500 Starch and sucrose metabolism	COG1877-Trehalose-6-phosphatase[G]
b1896	91.1333333333	27.2666666667	1.74084049466	7.13939055427e-05	0.000324231310533	up	otsA	trehalose-6-phosphate synthase	GO:0003674,GO:0003824,GO:0003825,GO:0005575,GO:0005622,GO:0005623,GO:0005737,GO:0005829,GO:0005975,GO:0005984,GO:0005991,GO:0005992,GO:0006793,GO:0006796,GO:0006950,GO:0006970,GO:0006974,GO:0008150,GO:0008152,GO:0008194,GO:0009058,GO:0009266,GO:0009311,GO:0009312,GO:0009409,GO:0009628,GO:0009987,GO:0016051,GO:0016311,GO:0016740,GO:0016757,GO:0016758,GO:0016787,GO:0016788,GO:0016791,GO:0033554,GO:…	K00697-ko00500 Starch and sucrose metabolism	COG0380-Trehalose-6-phosphate synthase[G]
b3404	91.42	30.7866666667	1.57020414655	4.68362705641e-05	0.000224803441991	up	envZ	sensor histidine kinase EnvZ	GO:0000155,GO:0000160,GO:0003674,GO:0003824,GO:0004672,GO:0004673,GO:0004721,GO:0005488,GO:0005515,GO:0005575,GO:0005623,GO:0005886,GO:0005887,GO:0006464,GO:0006468,GO:0006470,GO:0006793,GO:0006796,GO:0006807,GO:0007154,GO:0007165,GO:0008150,GO:0008152,GO:0009898,GO:0009987,GO:0016020,GO:0016021,GO:0016301,GO:0016310,GO:0016311,GO:0016740,GO:0016772,GO:0016773,GO:0016775,GO:0016787,GO:0016788,GO:…	K07638-ko02020 Two-component system	COG2205-Osmosensitive K+ channel histidine kinase[T]
b3408	272.52666666700003	1537.61666667	-2.4962265698299997	1.49260117762e-14	3.3143601938900003e-13	down	feoA	ferrous iron transport protein A	GO:0000041,GO:0006810,GO:0006811,GO:0006812,GO:0006826,GO:0006950,GO:0006974,GO:0008150,GO:0009987,GO:0015684,GO:0030001,GO:0033554,GO:0034220,GO:0034755,GO:0050896,GO:0051179,GO:0051234,GO:0051716,GO:0055085,GO:0070627,GO:0070838,GO:0072511,GO:0097286,GO:0098655,GO:0098657,GO:0098659,GO:0098660,GO:0098662,GO:0098707,GO:0098711,GO:0098739,GO:0099587,GO:1903874	-	COG1918-Fe2+ transport system protein A[P]
b4203	387.43	856.78	-1.14498913237	4.14645859102e-15	9.939720906539999e-14	down	rplI	50S ribosomal subunit protein L9	GO:0003674,GO:0003676,GO:0003723,GO:0003735,GO:0005198,GO:0005488,GO:0005575,GO:0005622,GO:0005623,GO:0005737,GO:0005829,GO:0005840,GO:0006412,GO:0006518,GO:0006807,GO:0008150,GO:0008152,GO:0009058,GO:0009059,GO:0009987,GO:0010467,GO:0015934,GO:0019538,GO:0019843,GO:0022625,GO:0022626,GO:0032991,GO:0034641,GO:0034645,GO:0043043,GO:0043170,GO:0043226,GO:0043228,GO:0043229,GO:0043232,GO:0043603,GO:…	K02939-ko03010 Ribosome	COG0359-Ribosomal protein L9[J]
b3409	89.25	183.15	-1.03710162679	7.240242498589999e-10	8.55646585478e-09	down	feoB	Fe(2(+)) transporter FeoB	GO:0000041,GO:0000166,GO:0001882,GO:0001883,GO:0003674,GO:0005215,GO:0005381,GO:0005488,GO:0005515,GO:0005525,GO:0005575,GO:0005623,GO:0005886,GO:0006810,GO:0006811,GO:0006812,GO:0006826,GO:0006950,GO:0006974,GO:0008150,GO:0008324,GO:0009987,GO:0015075,GO:0015093,GO:0015318,GO:0015684,GO:0016020,GO:0017076,GO:0019001,GO:0022857,GO:0022890,GO:0030001,GO:0032549,GO:0032550,GO:0032553,GO:0032555,GO:…	-	COG0370-Fe2+ transport system protein B[P]
b3816	92.2533333333	191.823333333	-1.05610527478	4.91279762917e-13	9.1286627215e-12	down	corA	Ni(2(+))/Co(2(+))/Mg(2(+)) transporter	GO:0000041,GO:0003674,GO:0005215,GO:0006810,GO:0006811,GO:0006812,GO:0006824,GO:0008150,GO:0008324,GO:0015075,GO:0015087,GO:0015095,GO:0015099,GO:0015318,GO:0015675,GO:0015693,GO:0022857,GO:0022890,GO:0030001,GO:0034220,GO:0035444,GO:0046873,GO:0046915,GO:0051179,GO:0051234,GO:0055085,GO:0070838,GO:0072511,GO:0098655,GO:0098660,GO:0098662,GO:1903830	-	COG0598-Mg2+ and Co2+ transporters[P]
b1918	40.23	9.62	2.0641629388599996	0.00014485922071	0.000611161052174	up	tcyL	cystine ABC transporter membrane subunit	GO:0000099,GO:0000101,GO:0003333,GO:0003674,GO:0005215,GO:0005342,GO:0005575,GO:0005623,GO:0005886,GO:0006791,GO:0006810,GO:0006811,GO:0006820,GO:0006865,GO:0008150,GO:0008509,GO:0008514,GO:0015075,GO:0015171,GO:0015179,GO:0015184,GO:0015318,GO:0015711,GO:0015804,GO:0015807,GO:0015811,GO:0015849,GO:0016020,GO:0022857,GO:0034220,GO:0044464,GO:0046942,GO:0046943,GO:0051179,GO:0051234,GO:0055085,GO:…	K10009-ko02010 ABC transporters	COG0765-ABC-type amino acid transport system, permease component[E]
b1919	95.7766666667	41.27	1.21458078772	0.005537978353140001	0.015025550271299998	up	dcyD	D-cysteine desulfhydrase	GO:0000096,GO:0000098,GO:0003674,GO:0003824,GO:0005488,GO:0005575,GO:0005622,GO:0005623,GO:0005737,GO:0005829,GO:0006082,GO:0006520,GO:0006534,GO:0006790,GO:0006791,GO:0006807,GO:0006950,GO:0007154,GO:0008144,GO:0008150,GO:0008152,GO:0009056,GO:0009063,GO:0009069,GO:0009071,GO:0009093,GO:0009267,GO:0009605,GO:0009987,GO:0009991,GO:0010438,GO:0016054,GO:0016829,GO:0016846,GO:0016848,GO:0019148,GO:…	K05396-ko00270 Cysteine and methionine metabolism	COG2515-1-aminocyclopropane-1-carboxylate deaminase[E]
b1271	153.72666666700002	67.5433333333	1.18648216354	3.94457189488e-05	0.000191729825167	up	yciK	putative oxidoreductase	GO:0003674,GO:0003824,GO:0005575,GO:0005622,GO:0005623,GO:0008150,GO:0008152,GO:0009056,GO:0016491,GO:0044464,GO:0055114,GO:0071704,GO:1901575	-	COG0300-Short-chain dehydrogenases of various substrate specificities[R]
b1270	84.5166666667	27.89	1.5994879342	9.729358664269999e-08	8.32619963582e-07	up	btuR	cobinamide/cobalamin adenosyltransferase	GO:0003674,GO:0003824,GO:0005575,GO:0005622,GO:0005623,GO:0005737,GO:0006725,GO:0006766,GO:0006767,GO:0006807,GO:0008150,GO:0008152,GO:0008817,GO:0009058,GO:0009110,GO:0009235,GO:0009236,GO:0009987,GO:0016740,GO:0016765,GO:0017144,GO:0018130,GO:0019250,GO:0019438,GO:0033013,GO:0033014,GO:0034641,GO:0042364,GO:0044237,GO:0044249,GO:0044271,GO:0044281,GO:0044283,GO:0044424,GO:0044464,GO:0046483,GO:…	K19221-ko00860 Porphyrin and chlorophyll metabolism	COG2109-ATP:corrinoid adenosyltransferase[H]
b1276	318.14666666700003	70.8433333333	2.1669880053	3.23688510925e-05	0.000160474950364	up	acnA	aconitate hydratase 1	GO:0003674,GO:0003676,GO:0003723,GO:0003729,GO:0003730,GO:0003824,GO:0003994,GO:0005488,GO:0005506,GO:0005575,GO:0005622,GO:0005623,GO:0005737,GO:0005829,GO:0005975,GO:0006081,GO:0006082,GO:0006091,GO:0006097,GO:0006099,GO:0006101,GO:0006629,GO:0006631,GO:0006950,GO:0006979,GO:0008150,GO:0008152,GO:0009060,GO:0009061,GO:0009987,GO:0015980,GO:0016829,GO:0016835,GO:0016836,GO:0016999,GO:0017144,GO:…	K01681-ko01200 Carbon metabolism;ko01210 2-Oxocarboxylic acid metabolism;ko01230 Biosynthesis of amino acids;ko00020 Citrate cycle (TCA cycle);ko00630 Glyoxylate and dicarboxylate metabolism;ko00720 Carbon fixation pathways in prokaryotes	COG1048-Aconitase A[C]
b3351	58.4633333333	14.2166666667	2.0399488470700002	0.000184869362937	0.000763475850072	up	kefG	glutathione-regulated potassium-efflux system ancillary protein KefG	-	-	COG2249-Putative NADPH-quinone reductase (modulator of drug activity B)[R]
b4355	10.8633333333	5.25666666667	1.0472466919499999	0.011318910293700002	0.0280578628255	up	tsr	methyl-accepting chemotaxis protein Tsr	GO:0001101,GO:0001932,GO:0003674,GO:0004888,GO:0005488,GO:0005515,GO:0005575,GO:0005623,GO:0005886,GO:0005887,GO:0006928,GO:0006935,GO:0007154,GO:0007165,GO:0007172,GO:0008104,GO:0008150,GO:0009593,GO:0009605,GO:0009719,GO:0009893,GO:0009966,GO:0009987,GO:0010033,GO:0010243,GO:0010604,GO:0010646,GO:0016020,GO:0016021,GO:0016043,GO:0019220,GO:0019222,GO:0019899,GO:0019900,GO:0019901,GO:0022607,GO:…	K05874-ko02020 Two-component system;ko02030 Bacterial chemotaxis	COG0840-Methyl-accepting chemotaxis protein[NT]
b1858	24.0033333333	70.9366666667	-1.563296773	1.85595062989e-11	2.70943104066e-10	down	znuC	Zn(2(+)) ABC transporter ATP binding subunit	GO:0000041,GO:0000166,GO:0003674,GO:0003824,GO:0005215,GO:0005385,GO:0005488,GO:0005524,GO:0006810,GO:0006811,GO:0006812,GO:0006829,GO:0008144,GO:0008150,GO:0008324,GO:0015075,GO:0015318,GO:0015399,GO:0015405,GO:0016462,GO:0016787,GO:0016817,GO:0016818,GO:0016887,GO:0017076,GO:0017111,GO:0022804,GO:0022857,GO:0022890,GO:0030001,GO:0030554,GO:0032553,GO:0032555,GO:0032559,GO:0034220,GO:0035639,GO:…	K09817-ko02010 ABC transporters	COG1121-ABC-type Mn/Zn transport systems, ATPase component[P]
b0708	60.9433333333	16.0833333333	1.9219019696200002	9.308112254190001e-07	6.4378566558e-06	up	phr	deoxyribodipyrimidine photolyase	GO:0003674,GO:0003824,GO:0003904,GO:0003913,GO:0006139,GO:0006259,GO:0006281,GO:0006464,GO:0006725,GO:0006807,GO:0006950,GO:0006974,GO:0008150,GO:0008152,GO:0009987,GO:0016829,GO:0016830,GO:0018298,GO:0019538,GO:0033554,GO:0034641,GO:0036211,GO:0043170,GO:0043412,GO:0044237,GO:0044238,GO:0044260,GO:0044267,GO:0046483,GO:0050896,GO:0051716,GO:0071704,GO:0090304,GO:0140097,GO:1901360,GO:1901564	-	COG0415-Deoxyribodipyrimidine photolyase[L]
b1653	43.2533333333	13.0533333333	1.72839305461	2.69432984729e-09	2.91471221172e-08	up	lhr	ATP-dependent helicase Lhr	GO:0003674,GO:0003724,GO:0003824,GO:0004004,GO:0004386,GO:0005575,GO:0005622,GO:0005623,GO:0005737,GO:0006139,GO:0006725,GO:0006807,GO:0008026,GO:0008150,GO:0008152,GO:0008186,GO:0009987,GO:0010501,GO:0016070,GO:0016462,GO:0016787,GO:0016817,GO:0016818,GO:0016887,GO:0017111,GO:0034641,GO:0042623,GO:0043170,GO:0044237,GO:0044238,GO:0044424,GO:0044464,GO:0046483,GO:0070035,GO:0071704,GO:0090304,GO:…	-	COG1201-Lhr-like helicases[R]
b0878	78.4933333333	32.4033333333	1.27642789604	0.0006122675401769999	0.00219283255688	up	macA	ABC-type tripartite efflux pump membrane fusion protein	GO:0003674,GO:0005215,GO:0005488,GO:0005515,GO:0005575,GO:0005623,GO:0005886,GO:0006810,GO:0006855,GO:0008150,GO:0015238,GO:0015893,GO:0016020,GO:0016021,GO:0019898,GO:0022857,GO:0031224,GO:0032991,GO:0042221,GO:0042493,GO:0042802,GO:0042891,GO:0042895,GO:0044425,GO:0044464,GO:0046618,GO:0050896,GO:0051179,GO:0051234,GO:0055085,GO:0071944,GO:0098796,GO:1902495,GO:1990195,GO:1990196,GO:1990351	-	COG0845-Membrane-fusion protein[M]
b0879	55.8166666667	19.1833333333	1.54084254257	7.89246862006e-09	7.92817264477e-08	up	macB	ABC-type tripartite efflux pump ATP binding/membrane subunit	GO:0000166,GO:0003674,GO:0003824,GO:0005215,GO:0005488,GO:0005515,GO:0005524,GO:0005575,GO:0005623,GO:0005886,GO:0005887,GO:0006810,GO:0006855,GO:0008144,GO:0008150,GO:0008559,GO:0015238,GO:0015399,GO:0015405,GO:0015893,GO:0016020,GO:0016021,GO:0016462,GO:0016787,GO:0016817,GO:0016818,GO:0016887,GO:0017076,GO:0017111,GO:0022804,GO:0022857,GO:0030554,GO:0031224,GO:0031226,GO:0032553,GO:0032555,GO:…	K05685-ko02010 ABC transporters	COG1136-ABC-type antimicrobial peptide transport system, ATPase component[V]
b0702	2.08	6.53	-1.6504994634099999	0.00455392610648	0.012723850492200001	down	ybfB	uncharacterized protein YbfB	GO:0005575,GO:0005623,GO:0005886,GO:0016020,GO:0044464,GO:0071944	-	-
b0875	40.5033333333	16.9966666667	1.2527888062	0.00102730652959	0.00346459332402	up	aqpZ	water channel AqpZ	GO:0003674,GO:0005215,GO:0005372,GO:0005488,GO:0005515,GO:0005575,GO:0005623,GO:0005886,GO:0005887,GO:0006810,GO:0006833,GO:0006884,GO:0006950,GO:0006970,GO:0008150,GO:0008361,GO:0009628,GO:0009987,GO:0009992,GO:0015250,GO:0015267,GO:0015318,GO:0016020,GO:0016021,GO:0016043,GO:0019725,GO:0022803,GO:0022838,GO:0022857,GO:0030104,GO:0031224,GO:0031226,GO:0032535,GO:0042044,GO:0042592,GO:0042802,GO:…	-	COG0580-Glycerol uptake facilitator and related permeases (Major Intrinsic Protein Family)[G]
b0707	174.813333333	80.3766666667	1.12096657287	0.0042328330843800005	0.011921443780399998	up	ybgA	DUF1722 domain-containing protein YbgA	-	-	COG3272-Uncharacterized conserved protein[S]
b1457	1.06	4.7	-2.148596492	0.000681080451427	0.00240659834554	down	ydcD	uncharacterized protein YdcD	-	-	-
b4135	337.516666667	155.49333333299998	1.1181060174500002	0.000127254473811	0.000547285040784	up	yjdC	putative DNA-binding transcriptional regulator YjdC	GO:0000976,GO:0001067,GO:0003674,GO:0003676,GO:0003677,GO:0003690,GO:0003700,GO:0005488,GO:0005575,GO:0005622,GO:0005623,GO:0005737,GO:0005829,GO:0006355,GO:0008150,GO:0009889,GO:0010468,GO:0010556,GO:0019219,GO:0019222,GO:0031323,GO:0031326,GO:0043565,GO:0044212,GO:0044424,GO:0044444,GO:0044464,GO:0050789,GO:0050794,GO:0051171,GO:0051252,GO:0060255,GO:0065007,GO:0080090,GO:0097159,GO:0140110,GO:…	-	-
b4132	12.923333333299999	73.0233333333	-2.49837929134	4.6669404604900005e-08	4.22528364867e-07	down	cadB	lysine:cadaverine antiporter	GO:0003333,GO:0003674,GO:0005215,GO:0005342,GO:0005488,GO:0005515,GO:0005575,GO:0005623,GO:0005886,GO:0005887,GO:0006810,GO:0006811,GO:0006812,GO:0006820,GO:0006855,GO:0006865,GO:0006950,GO:0008150,GO:0008324,GO:0008509,GO:0008514,GO:0008519,GO:0009268,GO:0009628,GO:0009987,GO:0010447,GO:0015075,GO:0015077,GO:0015078,GO:0015101,GO:0015171,GO:0015174,GO:0015179,GO:0015189,GO:0015238,GO:0015291,GO:…	-	COG0531-Amino acid transporters[E]
b4131	15.58	107.01	-2.77997848313	1.0146668287e-13	2.0385139763299996e-12	down	cadA	lysine decarboxylase 1	GO:0000166,GO:0001882,GO:0001883,GO:0003674,GO:0003824,GO:0005488,GO:0005515,GO:0006082,GO:0006520,GO:0006553,GO:0006554,GO:0006807,GO:0008150,GO:0008152,GO:0008923,GO:0009056,GO:0009063,GO:0009066,GO:0009068,GO:0009987,GO:0016054,GO:0016829,GO:0016830,GO:0016831,GO:0017076,GO:0019001,GO:0019752,GO:0032549,GO:0032550,GO:0032553,GO:0032555,GO:0032561,GO:0036094,GO:0042802,GO:0043167,GO:0043168,GO:…	K01582-ko00310 Lysine degradation;ko00960 Tropane, piperidine and pyridine alkaloid biosynthesis	COG1982-Arginine/lysine/ornithine decarboxylases[E]
b4571	21.686666666700003	68.8333333333	-1.66629905415	2.34676511626e-16	6.47124315394e-15	down	wbbL	interrupted rhamnosyltransferase WbbL	-	-	-
b4138	1380.04333333	2945.76	-1.09392632611	6.22290766954e-15	1.45858041432e-13	down	dcuA	C4-dicarboxylate transporter DcuA	GO:0003674,GO:0005215,GO:0005310,GO:0005342,GO:0005469,GO:0005575,GO:0005623,GO:0005886,GO:0005887,GO:0006810,GO:0006811,GO:0006820,GO:0006835,GO:0006855,GO:0008150,GO:0008509,GO:0008514,GO:0015075,GO:0015138,GO:0015141,GO:0015238,GO:0015291,GO:0015297,GO:0015318,GO:0015556,GO:0015711,GO:0015740,GO:0015741,GO:0015744,GO:0015849,GO:0015893,GO:0016020,GO:0016021,GO:0022804,GO:0022857,GO:0031224,GO:…	-	COG2704-Anaerobic C4-dicarboxylate transporter[R]
b1475	17.7466666667	48.7433333333	-1.45765684321	2.9892509419700002e-06	1.8851494355999997e-05	down	fdnH	formate dehydrogenase N subunit beta	GO:0003674,GO:0003824,GO:0005488,GO:0005575,GO:0005623,GO:0005886,GO:0005887,GO:0006082,GO:0006091,GO:0008150,GO:0008152,GO:0009055,GO:0009061,GO:0009326,GO:0009897,GO:0009986,GO:0009987,GO:0015942,GO:0015944,GO:0015980,GO:0016020,GO:0016021,GO:0016491,GO:0016903,GO:0016999,GO:0017144,GO:0019752,GO:0022900,GO:0031224,GO:0031226,GO:0031233,GO:0032787,GO:0032991,GO:0036397,GO:0043436,GO:0044237,GO:…	K08349-ko02020 Two-component system	COG0437-Fe-S-cluster-containing hydrogenase components 1[C]
b1474	26.97	75.0233333333	-1.47598384269	4.18690529369e-06	2.54166236461e-05	down	fdnG	formate dehydrogenase N subunit alpha	GO:0003674,GO:0003824,GO:0005488,GO:0005575,GO:0005622,GO:0005623,GO:0005737,GO:0005829,GO:0006082,GO:0006091,GO:0006950,GO:0006974,GO:0008150,GO:0008152,GO:0008430,GO:0009055,GO:0009061,GO:0009326,GO:0009987,GO:0015942,GO:0015944,GO:0015980,GO:0016491,GO:0016903,GO:0016999,GO:0017144,GO:0019752,GO:0022900,GO:0030151,GO:0030288,GO:0030313,GO:0031975,GO:0032787,GO:0032991,GO:0033554,GO:0036397,GO:…	K08348-ko02020 Two-component system	COG0243-Anaerobic dehydrogenases, typically selenocysteine-containing[C]
b0102	134.986666667	58.7133333333	1.20105684156	4.542377004999999e-05	0.00021852096447099996	up	zapD	cell division factor ZapD	GO:0000003,GO:0000910,GO:0003674,GO:0005488,GO:0005515,GO:0005575,GO:0005622,GO:0005623,GO:0005737,GO:0005829,GO:0007049,GO:0008150,GO:0009987,GO:0019954,GO:0022402,GO:0022414,GO:0032153,GO:0032505,GO:0042802,GO:0043093,GO:0044424,GO:0044444,GO:0044464,GO:0051301	-	COG4582-Uncharacterized protein conserved in bacteria[S]
b0058	44.1066666667	15.6366666667	1.49606373368	5.15244668353e-05	0.000242343060845	up	rluA	23S rRNA pseudouridine(746) and tRNA pseudouridine(32) synthase	GO:0000154,GO:0000455,GO:0001522,GO:0003674,GO:0003824,GO:0006139,GO:0006364,GO:0006396,GO:0006399,GO:0006400,GO:0006725,GO:0006807,GO:0008033,GO:0008150,GO:0008152,GO:0009451,GO:0009982,GO:0009987,GO:0010467,GO:0016070,GO:0016072,GO:0016853,GO:0016866,GO:0022613,GO:0031118,GO:0031119,GO:0034470,GO:0034641,GO:0034660,GO:0042254,GO:0043170,GO:0043412,GO:0044085,GO:0044237,GO:0044238,GO:0046483,GO:…	-	COG0564-Pseudouridylate synthases, 23S RNA-specific[J]
b0050	393.78	141.29	1.4787304784399997	2.5493590230000002e-06	1.62719299819e-05	up	apaG	DUF525 domain-containing protein ApaG	-	-	COG2967-Uncharacterized protein affecting Mg2+/Co2+ transport[P]
b0051	331.923333333	111.46666666700001	1.5742377039300002	1.4472781522500001e-10	1.91412743709e-09	up	rsmA	16S rRNA m(6)2A1518,m(6)2A1519 dimethyltransferase	GO:0000028,GO:0000154,GO:0000179,GO:0001510,GO:0003674,GO:0003676,GO:0003677,GO:0003690,GO:0003723,GO:0003729,GO:0003824,GO:0005488,GO:0005575,GO:0005622,GO:0005623,GO:0005737,GO:0005829,GO:0006139,GO:0006364,GO:0006396,GO:0006725,GO:0006807,GO:0006996,GO:0008150,GO:0008152,GO:0008168,GO:0008170,GO:0008173,GO:0008649,GO:0008757,GO:0009451,GO:0009987,GO:0010467,GO:0016043,GO:0016070,GO:0016072,GO:…	-	COG0030-Dimethyladenosine transferase (rRNA methylation)[J]
b0052	255.39	69.3033333333	1.88170538676	1.3487364671899999e-10	1.79505336122e-09	up	pdxA	4-hydroxythreonine-4-phosphate dehydrogenase	GO:0000166,GO:0000287,GO:0003674,GO:0003824,GO:0005488,GO:0005515,GO:0006081,GO:0006725,GO:0006732,GO:0006766,GO:0006767,GO:0006793,GO:0006796,GO:0006807,GO:0008150,GO:0008152,GO:0008270,GO:0008614,GO:0008615,GO:0009058,GO:0009108,GO:0009110,GO:0009987,GO:0016491,GO:0016614,GO:0016616,GO:0017144,GO:0018130,GO:0019438,GO:0019637,GO:0034641,GO:0036094,GO:0042364,GO:0042802,GO:0042816,GO:0042819,GO:…	K00097-ko00750 Vitamin B6 metabolism	COG1995-Pyridoxal phosphate biosynthesis protein[H]
b0053	681.133333333	299.88	1.18355192932	2.11482249208e-06	1.37057390078e-05	up	surA	chaperone SurA	GO:0000413,GO:0003674,GO:0003755,GO:0003824,GO:0005488,GO:0005515,GO:0005575,GO:0005623,GO:0006457,GO:0006458,GO:0006464,GO:0006807,GO:0008150,GO:0008152,GO:0009987,GO:0016043,GO:0016853,GO:0016859,GO:0018193,GO:0018208,GO:0019538,GO:0022607,GO:0030288,GO:0030313,GO:0031647,GO:0031975,GO:0033218,GO:0036211,GO:0042277,GO:0042597,GO:0043163,GO:0043165,GO:0043170,GO:0043412,GO:0044085,GO:0044091,GO:…	-	COG0760-Parvulin-like peptidyl-prolyl isomerase[O]
b2602	7.913333333330001	23.3533333333	-1.5612710531600003	1.04044598248e-06	7.091505008180001e-06	down	yfiL	DUF2799 domain-containing lipoprotein YfiL	-	-	-
b4245	94.5366666667	2085.47666667	-4.4633593638999995	1.6774276395799995e-55	7.077067211409999e-53	down	pyrB	aspartate carbamoyltransferase catalytic subunit	GO:0003674,GO:0003824,GO:0004070,GO:0005488,GO:0005515,GO:0005575,GO:0005622,GO:0005623,GO:0005737,GO:0005829,GO:0006139,GO:0006220,GO:0006221,GO:0006725,GO:0006753,GO:0006793,GO:0006796,GO:0006807,GO:0008150,GO:0008152,GO:0009058,GO:0009117,GO:0009165,GO:0009218,GO:0009220,GO:0009259,GO:0009260,GO:0009987,GO:0016740,GO:0016741,GO:0016743,GO:0018130,GO:0019438,GO:0019637,GO:0019693,GO:0034641,GO:…	K00609-ko00240 Pyrimidine metabolism;ko00250 Alanine, aspartate and glutamate metabolism	COG0540-Aspartate carbamoyltransferase, catalytic chain[F]
b3358	74.9	19.9966666667	1.9052061879	6.209802353069999e-08	5.49248556134e-07	up	yhfK	putative transporter YhfK	GO:0005575,GO:0005623,GO:0005886,GO:0016020,GO:0044464,GO:0071944	-	COG1289-Predicted membrane protein[S]
b4226	810.366666667	1969.95	-1.2815122754200001	1.56083961047e-06	1.04031316218e-05	down	ppa	inorganic pyrophosphatase	GO:0000287,GO:0003674,GO:0003824,GO:0004427,GO:0005488,GO:0005575,GO:0005622,GO:0005623,GO:0005737,GO:0005829,GO:0006793,GO:0008150,GO:0008152,GO:0008270,GO:0009987,GO:0016462,GO:0016787,GO:0016817,GO:0016818,GO:0043167,GO:0043169,GO:0044237,GO:0044424,GO:0044444,GO:0044464,GO:0046872,GO:0046914,GO:0050355	K01507-ko00190 Oxidative phosphorylation	COG0221-Inorganic pyrophosphatase[C]
b4565	16.3	4.46666666667	1.86760146449	0.005351488256260001	0.014575809524299998	up	sgcB	putative PTS enzyme IIB component SgcB	GO:0006810,GO:0008150,GO:0008643,GO:0009401,GO:0051179,GO:0051234,GO:0071702	K02774-ko00052 Galactose metabolism;ko02060 Phosphotransferase system (PTS)	COG3414-Phosphotransferase system, galactitol-specific IIB component[G]
b2949	77.5366666667	33.92	1.1927425444700002	0.00764752281402	0.0198553223091	up	yqgF	ribonuclease H-like domain-containing nuclease	GO:0000966,GO:0000967,GO:0003674,GO:0003824,GO:0004518,GO:0004527,GO:0004529,GO:0004536,GO:0005575,GO:0005622,GO:0005623,GO:0005737,GO:0005829,GO:0006139,GO:0006259,GO:0006364,GO:0006396,GO:0006725,GO:0006807,GO:0008150,GO:0008152,GO:0008296,GO:0008408,GO:0009987,GO:0010467,GO:0016070,GO:0016072,GO:0016787,GO:0016788,GO:0016796,GO:0016895,GO:0022613,GO:0034470,GO:0034471,GO:0034641,GO:0034660,GO:…	-	COG0816-Predicted endonuclease involved in recombination (possible Holliday junction resolvase in Mycoplasmas and B. subtilis)[L]
b3038	247.263333333	91.99	1.4264993753400002	1.50282726769e-08	1.46769172277e-07	up	ygiC	putative acid--amine ligase YgiC	-	-	COG0754-Glutathionylspermidine synthase[E]
b3034	108.646666667	241.33333333299998	-1.1513832839799998	7.00213337465e-07	5.00433473108e-06	down	nudF	ADP-sugar pyrophosphatase	GO:0000287,GO:0003674,GO:0003824,GO:0005488,GO:0005575,GO:0005622,GO:0005623,GO:0005737,GO:0005829,GO:0006950,GO:0008150,GO:0009266,GO:0009408,GO:0009628,GO:0016462,GO:0016787,GO:0016817,GO:0016818,GO:0019144,GO:0043167,GO:0043169,GO:0044424,GO:0044444,GO:0044464,GO:0046872,GO:0047631,GO:0050896	K01515-ko00230 Purine metabolism	-
b3032	267.333333333	115.82	1.2067553340200001	4.52815622468e-05	0.00021808551497599996	up	cpdA	cAMP phosphodiesterase	GO:0003674,GO:0003824,GO:0004112,GO:0004114,GO:0004115,GO:0005488,GO:0005506,GO:0008081,GO:0008150,GO:0008198,GO:0009987,GO:0016043,GO:0016787,GO:0016788,GO:0042545,GO:0042578,GO:0043167,GO:0043169,GO:0045229,GO:0046872,GO:0046914,GO:0071554,GO:0071555,GO:0071840	-	COG1409-Predicted phosphohydrolases[R]
b3851	1.2533333333299999	3.97	-1.6633688461899998	0.00384682409979	0.0110331413168	down	rrsA	16S ribosomal RNA	-	-	-
b4227	85.6933333333	26.6533333333	1.68486700029	0.013009775494799997	0.031581267441	up	ytfQ	galactofuranose ABC transporter periplasmic binding protein	GO:0003674,GO:0005215,GO:0005488,GO:0005534,GO:0005575,GO:0005623,GO:0005886,GO:0006810,GO:0008150,GO:0008643,GO:0008645,GO:0015144,GO:0015145,GO:0015749,GO:0015757,GO:0016020,GO:0016021,GO:0022857,GO:0030246,GO:0030288,GO:0030313,GO:0031224,GO:0031975,GO:0034219,GO:0036094,GO:0042597,GO:0044425,GO:0044464,GO:0048029,GO:0051119,GO:0051179,GO:0051234,GO:0055085,GO:0071702,GO:0071944	-	COG1879-ABC-type sugar transport system, periplasmic component[G]
b3583	7.966666666669999	2.25666666667	1.8197828792900002	0.0025243440403200004	0.00764003407899	up	sgbE	L-ribulose-5-phosphate 4-epimerase SgbE	GO:0003674,GO:0003824,GO:0005488,GO:0005575,GO:0005622,GO:0005623,GO:0005737,GO:0005829,GO:0005975,GO:0005996,GO:0006082,GO:0006732,GO:0006766,GO:0006767,GO:0006793,GO:0006796,GO:0008150,GO:0008152,GO:0008270,GO:0008742,GO:0009056,GO:0009058,GO:0009987,GO:0016052,GO:0016829,GO:0016830,GO:0016832,GO:0016853,GO:0016854,GO:0016857,GO:0019321,GO:0019323,GO:0019324,GO:0019566,GO:0019568,GO:0019569,GO:…	K03077-ko00053 Ascorbate and aldarate metabolism	COG0235-Ribulose-5-phosphate 4-epimerase and related epimerases and aldolases[G]
b2035	15.05	32.6866666667	-1.11893877392	5.0085595859e-10	6.10725806154e-09	down	wbbH	putative O-antigen polymerase	GO:0005575,GO:0005623,GO:0005886,GO:0016020,GO:0044464,GO:0071944	-	-
b3589	15.743333333299999	4.20333333333	1.90513525982	1.05872396182e-05	5.85420235243e-05	up	yiaY	L-threonine dehydrogenase	GO:0003674,GO:0003824,GO:0004022,GO:0008150,GO:0008152,GO:0008743,GO:0016491,GO:0016614,GO:0016616,GO:0055114	K13954-ko01220 Degradation of aromatic compounds;ko00010 Glycolysis / Gluconeogenesis;ko00071 Fatty acid degradation;ko00350 Tyrosine metabolism;ko00625 Chloroalkane and chloroalkene degradation;ko00626 Naphthalene degradation	COG1454-Alcohol dehydrogenase, class IV[C]
b3588	122.87666666700001	10.2366666667	3.58539306833	1.55151163037e-09	1.7643740076900003e-08	up	aldB	aldehyde dehydrogenase B	GO:0003674,GO:0003824,GO:0004029,GO:0006950,GO:0006974,GO:0008150,GO:0008152,GO:0009636,GO:0009987,GO:0010033,GO:0016491,GO:0016620,GO:0016903,GO:0033554,GO:0042221,GO:0042493,GO:0045471,GO:0046677,GO:0050896,GO:0051716,GO:0055114,GO:0097305,GO:1901700	K00138-ko00010 Glycolysis / Gluconeogenesis;ko00620 Pyruvate metabolism	COG1012-NAD-dependent aldehyde dehydrogenases[C]
b3916	448.61666666699995	937.073333333	-1.06267873516	1.70572793034e-10	2.21429727327e-09	down	pfkA	6-phosphofructokinase 1	GO:0000166,GO:0000287,GO:0001882,GO:0001883,GO:0003674,GO:0003824,GO:0003872,GO:0005488,GO:0005515,GO:0005524,GO:0005575,GO:0005622,GO:0005623,GO:0005737,GO:0005829,GO:0005945,GO:0005975,GO:0005996,GO:0006006,GO:0006007,GO:0006082,GO:0006090,GO:0006091,GO:0006096,GO:0006139,GO:0006163,GO:0006164,GO:0006165,GO:0006725,GO:0006732,GO:0006733,GO:0006753,GO:0006754,GO:0006757,GO:0006793,GO:0006796,GO:…	K00850-ko01200 Carbon metabolism;ko01230 Biosynthesis of amino acids;ko00010 Glycolysis / Gluconeogenesis;ko00030 Pentose phosphate pathway;ko00051 Fructose and mannose metabolism;ko00052 Galactose metabolism;ko00680 Methane metabolism;ko03018 RNA degradation;ko04152 AMPK signaling pathway;ko05230 Central carbon metabolism in cancer	COG0205-6-phosphofructokinase[G]
b3917	198.32	12.433333333299998	3.99554514167	0.00111447878954	0.00371698499057	up	sbp	sulfate/thiosulfate ABC transporter periplasmic binding protein Sbp	GO:0003674,GO:0005488,GO:0005575,GO:0005623,GO:0006790,GO:0006810,GO:0006811,GO:0006820,GO:0008150,GO:0008152,GO:0008272,GO:0009987,GO:0015698,GO:0030288,GO:0030313,GO:0031975,GO:0042597,GO:0043167,GO:0043168,GO:0043199,GO:0044237,GO:0044464,GO:0051179,GO:0051234,GO:0072348,GO:1901681	-	COG1613-ABC-type sulfate transport system, periplasmic component[P]
b4321	3.65333333333	14.7766666667	-2.0160355642	1.59235662527e-10	2.0735038895100002e-09	down	gntP	fructuronate transporter	GO:0003674,GO:0005215,GO:0005342,GO:0005351,GO:0005402,GO:0005575,GO:0005623,GO:0005886,GO:0005887,GO:0006810,GO:0006811,GO:0006812,GO:0006820,GO:0008028,GO:0008150,GO:0008324,GO:0008509,GO:0008514,GO:0008643,GO:0015075,GO:0015077,GO:0015078,GO:0015128,GO:0015144,GO:0015291,GO:0015293,GO:0015294,GO:0015295,GO:0015318,GO:0015672,GO:0015711,GO:0015718,GO:0015849,GO:0016020,GO:0016021,GO:0022804,GO:…	-	COG2610-H+/gluconate symporter and related permeases[GE]
b3543	14.17	0.553333333333	4.67854711229	2.46727810709e-07	1.9348413259900002e-06	up	dppB	dipeptide ABC transporter membrane subunit DppB	GO:0005575,GO:0005623,GO:0005886,GO:0016020,GO:0044464,GO:0071944	K12369-ko02010 ABC transporters	COG0601-ABC-type dipeptide/oligopeptide/nickel transport systems, permease components[EP]
b3542	14.5566666667	0.433333333333	5.07005900275	6.876548991889999e-10	8.21874226538e-09	up	dppC	dipeptide ABC transporter membrane subunit DppC	GO:0005575,GO:0005623,GO:0005886,GO:0016020,GO:0044464,GO:0071944	K12370-ko02010 ABC transporters	COG1173-ABC-type dipeptide/oligopeptide/nickel transport systems, permease components[EP]
b3107	88.1533333333	34.16	1.3677071481	0.012425150571999999	0.030389397254	up	yhaL	uncharacterized protein YhaL	-	-	-
b3367	4.72333333333	9.93666666667	-1.07295661707	6.91253915805e-05	0.00031426727055799996	down	nirC	nitrite transporter NirC	GO:0005575,GO:0005623,GO:0005886,GO:0005887,GO:0016020,GO:0016021,GO:0031224,GO:0031226,GO:0044425,GO:0044459,GO:0044464,GO:0071944	-	COG2116-Formate/nitrite family of transporters[P]
b3365	24.3533333333	78.24	-1.68378711731	8.672160027069999e-07	6.03759788023e-06	down	nirB	nitrite reductase (NADH) large subunit	GO:0000166,GO:0003674,GO:0003824,GO:0005488,GO:0005575,GO:0005623,GO:0006091,GO:0008150,GO:0008152,GO:0008942,GO:0009061,GO:0009344,GO:0009987,GO:0015980,GO:0016491,GO:0016661,GO:0020037,GO:0032991,GO:0036094,GO:0043167,GO:0043168,GO:0044237,GO:0044464,GO:0045333,GO:0046857,GO:0046906,GO:0048037,GO:0050660,GO:0050661,GO:0050662,GO:0051536,GO:0051540,GO:0055114,GO:0097159,GO:0098809,GO:1901265,GO:…	K00362-ko00910 Nitrogen metabolism	COG1251-NAD(P)H-nitrite reductase[C]
b3364	5.4	17.8566666667	-1.72543148295	3.7369016080400004e-08	3.44988793967e-07	down	tsgA	putative transporter TsgA	GO:0005575,GO:0005623,GO:0005886,GO:0005887,GO:0008150,GO:0010035,GO:0016020,GO:0016021,GO:0031224,GO:0031226,GO:0042221,GO:0044425,GO:0044459,GO:0044464,GO:0050896,GO:0071944,GO:0072714	-	-
b3418	170.106666667	57.78	1.55779757389	0.00028640190028400006	0.00111986062771	up	malT	DNA-binding transcriptional activator MalT	GO:0003674,GO:0003700,GO:0005488,GO:0005515,GO:0005975,GO:0006355,GO:0008150,GO:0008152,GO:0009889,GO:0010468,GO:0010556,GO:0019219,GO:0019222,GO:0030246,GO:0031323,GO:0031326,GO:0042802,GO:0044238,GO:0048031,GO:0050789,GO:0050794,GO:0051171,GO:0051252,GO:0060255,GO:0065007,GO:0070492,GO:0071704,GO:0080090,GO:0140110,GO:1903506,GO:2000112,GO:2001141	-	COG2909-ATP-dependent transcriptional regulator[K]
b3546	115.88666666700001	35.9533333333	1.6885171484600001	6.56983538832e-13	1.18453570527e-11	up	eptB	phosphoethanolamine transferase EptB	GO:0000271,GO:0003674,GO:0003824,GO:0005575,GO:0005623,GO:0005886,GO:0005975,GO:0005976,GO:0006629,GO:0006643,GO:0006644,GO:0006664,GO:0006793,GO:0006796,GO:0008150,GO:0008152,GO:0008610,GO:0008653,GO:0008654,GO:0009058,GO:0009059,GO:0009103,GO:0009244,GO:0009245,GO:0009247,GO:0009311,GO:0009312,GO:0009987,GO:0016020,GO:0016051,GO:0016740,GO:0016772,GO:0016776,GO:0016780,GO:0019637,GO:0033692,GO:…	K12975-ko00540 Lipopolysaccharide biosynthesis;ko01503 Cationic antimicrobial peptide (CAMP) resistance	COG2194-Predicted membrane-associated, metal-dependent hydrolase[R]
b2499	318.83666666700003	745.463333333	-1.2253198424299998	7.07656736682e-08	6.18080452035e-07	down	purM	phosphoribosylformylglycinamide cyclo-ligase	GO:0003674,GO:0003824,GO:0004641,GO:0005575,GO:0005622,GO:0005623,GO:0005737,GO:0005829,GO:0006139,GO:0006163,GO:0006164,GO:0006725,GO:0006753,GO:0006793,GO:0006796,GO:0006807,GO:0008150,GO:0008152,GO:0009058,GO:0009117,GO:0009150,GO:0009152,GO:0009165,GO:0009259,GO:0009260,GO:0009987,GO:0016874,GO:0016879,GO:0016882,GO:0018130,GO:0019438,GO:0019637,GO:0019693,GO:0034641,GO:0034654,GO:0044237,GO:…	K01933-ko00230 Purine metabolism	COG0150-Phosphoribosylaminoimidazole (AIR) synthetase[F]
b4007	69.7733333333	467.90666666699997	-2.74547312081	8.13022960594e-12	1.2564629563200002e-10	down	rrsE	16S ribosomal RNA	-	-	-
b3544	374.57333333300005	11.63	5.0093251928099995	5.15248457966e-06	3.07472877533e-05	up	dppA	dipeptide ABC transporter periplasmic binding protein	GO:0003674,GO:0005488,GO:0005575,GO:0005623,GO:0006457,GO:0006810,GO:0006857,GO:0008150,GO:0009987,GO:0015833,GO:0020037,GO:0030288,GO:0030313,GO:0031975,GO:0033218,GO:0042277,GO:0042597,GO:0042886,GO:0042938,GO:0044464,GO:0046906,GO:0048037,GO:0051179,GO:0051234,GO:0061077,GO:0071702,GO:0071705,GO:0097159,GO:1901363	K12368-ko02010 ABC transporters;ko02030 Bacterial chemotaxis	COG0747-ABC-type dipeptide transport system, periplasmic component[E]
b4222	353.57333333300005	125.15666666700001	1.4982743296	1.95650190919e-07	1.54868321855e-06	up	ytfP	gamma-glutamylamine cyclotransferase family protein YtfP	GO:0005575,GO:0005622,GO:0005623,GO:0005737,GO:0005829,GO:0044424,GO:0044444,GO:0044464	-	COG2105-Uncharacterized conserved protein[S]
b2180	61.3933333333	18.1033333333	1.7618266401400002	1.12797933145e-10	1.52042964836e-09	up	yejF	putative oligopeptide ABC transporter ATP binding subunit YejF	GO:0000166,GO:0003674,GO:0003824,GO:0005215,GO:0005488,GO:0005524,GO:0005575,GO:0005623,GO:0005886,GO:0005887,GO:0006810,GO:0006811,GO:0006812,GO:0006813,GO:0006857,GO:0008144,GO:0008150,GO:0008324,GO:0008519,GO:0009987,GO:0015075,GO:0015101,GO:0015203,GO:0015399,GO:0015405,GO:0015489,GO:0015672,GO:0015695,GO:0015696,GO:0015833,GO:0015846,GO:0015847,GO:0015893,GO:0016020,GO:0016021,GO:0016462,GO:…	K13896-ko02010 ABC transporters	COG4172-ABC-type uncharacterized transport system, duplicated ATPase component[R]
b2185	1760.46333333	4828.08666667	-1.4554963941699999	2.75297033064e-14	5.807390912480001e-13	down	rplY	50S ribosomal subunit protein L25	GO:0000027,GO:0003674,GO:0003676,GO:0003723,GO:0003735,GO:0005198,GO:0005488,GO:0005575,GO:0005622,GO:0005623,GO:0005737,GO:0005829,GO:0005840,GO:0006412,GO:0006417,GO:0006518,GO:0006807,GO:0006996,GO:0008097,GO:0008150,GO:0008152,GO:0009058,GO:0009059,GO:0009314,GO:0009628,GO:0009889,GO:0009890,GO:0009892,GO:0009987,GO:0010467,GO:0010468,GO:0010556,GO:0010558,GO:0010605,GO:0010608,GO:0010629,GO:…	K02897-ko03010 Ribosome	COG1825-Ribosomal protein L25 (general stress protein Ctc)[J]
b2618	35.2266666667	88.8	-1.3338917107100001	8.36931935374e-07	5.86547480954e-06	down	yfjF	putative component of the Rsx system	-	-	COG2914-Uncharacterized protein conserved in bacteria[S]
b3214	4.34333333333	9.923333333330001	-1.19202213767	0.0005198533335010001	0.00188101304806	down	gltF	periplasmic protein GltF	GO:0005575,GO:0005623,GO:0006950,GO:0006974,GO:0008150,GO:0009987,GO:0030288,GO:0030313,GO:0031975,GO:0033554,GO:0042597,GO:0044464,GO:0050896,GO:0051716	-	-
b3213	171.2	12.6333333333	3.7603754489499996	1.10708877629e-39	1.7964644412099997e-37	up	gltD	glutamate synthase subunit GltD	GO:0003674,GO:0003824,GO:0004355,GO:0005575,GO:0005622,GO:0005623,GO:0005737,GO:0005829,GO:0006082,GO:0006520,GO:0006536,GO:0006537,GO:0006807,GO:0008150,GO:0008152,GO:0008652,GO:0009058,GO:0009064,GO:0009084,GO:0009987,GO:0015930,GO:0016053,GO:0016491,GO:0016638,GO:0016639,GO:0019752,GO:0043436,GO:0043648,GO:0043650,GO:0044237,GO:0044238,GO:0044249,GO:0044281,GO:0044283,GO:0044424,GO:0044444,GO:…	K00266-ko01230 Biosynthesis of amino acids;ko00910 Nitrogen metabolism;ko00250 Alanine, aspartate and glutamate metabolism	COG0493-NADPH-dependent glutamate synthase beta chain and related oxidoreductases[ER]
b3212	159.98	16.4466666667	3.28202443693	1.9934517167200004e-36	2.7130234815599997e-34	up	gltB	glutamate synthase subunit GltB	GO:0003674,GO:0003824,GO:0004355,GO:0005575,GO:0005622,GO:0005623,GO:0005737,GO:0005829,GO:0006082,GO:0006520,GO:0006536,GO:0006537,GO:0006541,GO:0006807,GO:0008150,GO:0008152,GO:0008652,GO:0009058,GO:0009064,GO:0009084,GO:0009987,GO:0015930,GO:0016053,GO:0016491,GO:0016638,GO:0016639,GO:0019676,GO:0019740,GO:0019752,GO:0043436,GO:0043648,GO:0043650,GO:0044237,GO:0044238,GO:0044249,GO:0044281,GO:…	K00265-ko01230 Biosynthesis of amino acids;ko00910 Nitrogen metabolism;ko00250 Alanine, aspartate and glutamate metabolism	COG0069-Glutamate synthase domain 2[E]
b2349	5.88333333333	18.43	-1.64735038819	4.0755140265900003e-10	5.04240283817e-09	down	intS	prophage CPS-53 integrase	GO:0003674,GO:0003676,GO:0003677,GO:0005488,GO:0005515,GO:0008150,GO:0016032,GO:0019042,GO:0019045,GO:0019046,GO:0032359,GO:0042802,GO:0043565,GO:0044403,GO:0044419,GO:0051704,GO:0097159,GO:1901363	-	COG0582-Integrase[L]
b2342	58.67	15.0366666667	1.96413820667	0.00312383463571	0.009216404425219999	up	fadI	3-ketoacyl-CoA thiolase FadI	GO:0003674,GO:0003824,GO:0003857,GO:0003988,GO:0004300,GO:0005575,GO:0005622,GO:0005623,GO:0005737,GO:0005829,GO:0006082,GO:0006629,GO:0006631,GO:0006635,GO:0008150,GO:0008152,GO:0009056,GO:0009062,GO:0009987,GO:0016042,GO:0016054,GO:0016408,GO:0016491,GO:0016614,GO:0016616,GO:0016740,GO:0016746,GO:0016747,GO:0016829,GO:0016835,GO:0016836,GO:0019395,GO:0019752,GO:0030258,GO:0032787,GO:0033542,GO:…	K00632-ko01212 Fatty acid metabolism;ko00071 Fatty acid degradation;ko00592 alpha-Linolenic acid metabolism;ko00280 Valine, leucine and isoleucine degradation;ko00281 Geraniol degradation;ko00362 Benzoate degradation;ko00642 Ethylbenzene degradation	COG0183-Acetyl-CoA acetyltransferase[I]
b2167	169.606666667	46.7566666667	1.8589488911400003	5.27154423636e-06	3.13252509021e-05	up	fruA	fructose-specific PTS multiphosphoryl transfer protein FruA	GO:0003674,GO:0003824,GO:0005215,GO:0005575,GO:0005623,GO:0005886,GO:0006810,GO:0008150,GO:0008643,GO:0009401,GO:0015144,GO:0016020,GO:0016740,GO:0016772,GO:0016773,GO:0022804,GO:0022857,GO:0034219,GO:0044464,GO:0051179,GO:0051234,GO:0055085,GO:0071702,GO:0071944,GO:0090563,GO:0090582	K02769-ko00051 Fructose and mannose metabolism;ko02060 Phosphotransferase system (PTS)	COG1299-Phosphotransferase system, fructose-specific IIC component[G]
b2165	294.783333333	716.75	-1.28181504083	6.0453944024e-18	1.96196299875e-16	down	psuG	pseudouridine-5'-phosphate glycosidase	GO:0001522,GO:0003674,GO:0003824,GO:0004730,GO:0005488,GO:0005515,GO:0006139,GO:0006725,GO:0006807,GO:0008150,GO:0008152,GO:0009451,GO:0009987,GO:0016043,GO:0016070,GO:0016787,GO:0016798,GO:0016829,GO:0016835,GO:0016836,GO:0022607,GO:0030145,GO:0034641,GO:0042802,GO:0043167,GO:0043169,GO:0043170,GO:0043412,GO:0043933,GO:0044085,GO:0044237,GO:0044238,GO:0046483,GO:0046872,GO:0046914,GO:0051259,GO:…	K16329-ko00240 Pyrimidine metabolism	COG2313-Uncharacterized enzyme involved in pigment biosynthesis[Q]
b2982	0.27	1.24	-2.19930880822	0.004766084065899999	0.013216502503500002	down	insH9	IS5 family transposase and trans-activator	GO:0003674,GO:0003824,GO:0004803,GO:0005575,GO:0005622,GO:0005623,GO:0005737,GO:0005829,GO:0006139,GO:0006259,GO:0006310,GO:0006313,GO:0006355,GO:0006725,GO:0006807,GO:0008150,GO:0008152,GO:0009889,GO:0009891,GO:0009893,GO:0009987,GO:0010468,GO:0010556,GO:0010557,GO:0010604,GO:0010628,GO:0019219,GO:0019222,GO:0031323,GO:0031325,GO:0031326,GO:0031328,GO:0032196,GO:0034641,GO:0043170,GO:0044237,GO:…	-	COG3039-Transposase and inactivated derivatives, IS5 family[L]
b2502	127.396666667	51.84	1.29718990664	0.00011734991141099999	0.000506754632797	up	ppx	exopolyphosphatase	GO:0003674,GO:0003824,GO:0004309,GO:0005488,GO:0005515,GO:0006082,GO:0006793,GO:0006797,GO:0006798,GO:0008150,GO:0008152,GO:0009056,GO:0009987,GO:0016462,GO:0016787,GO:0016817,GO:0016818,GO:0042802,GO:0043436,GO:0044237,GO:0044248,GO:0044281,GO:0071704,GO:1901575	K01524-ko00230 Purine metabolism	COG0248-Exopolyphosphatase[FP]
b2104	255.783333333	119.006666667	1.10387986774	0.0004405707200959999	0.0016319296471300003	up	thiM	hydroxyethylthiazole kinase	GO:0003674,GO:0003824,GO:0004417,GO:0005488,GO:0005515,GO:0005575,GO:0005622,GO:0005623,GO:0005737,GO:0005829,GO:0006139,GO:0006725,GO:0006766,GO:0006767,GO:0006772,GO:0006790,GO:0006793,GO:0006796,GO:0006807,GO:0008150,GO:0008152,GO:0008655,GO:0009058,GO:0009110,GO:0009228,GO:0009987,GO:0016301,GO:0016310,GO:0016740,GO:0016772,GO:0016773,GO:0017144,GO:0018130,GO:0019438,GO:0034641,GO:0034654,GO:…	K00878-ko00730 Thiamine metabolism	COG2145-Hydroxyethylthiazole kinase, sugar kinase family[H]
b2508	207.93	904.203333333	-2.12054931186	1.3405198453e-12	2.2897381487100002e-11	down	guaB	inosine 5'-monophosphate dehydrogenase	GO:0003674,GO:0003824,GO:0003938,GO:0005488,GO:0005515,GO:0005575,GO:0005622,GO:0005623,GO:0005737,GO:0005829,GO:0006139,GO:0006163,GO:0006164,GO:0006183,GO:0006725,GO:0006753,GO:0006793,GO:0006796,GO:0006807,GO:0008150,GO:0008152,GO:0009058,GO:0009116,GO:0009117,GO:0009119,GO:0009141,GO:0009142,GO:0009144,GO:0009145,GO:0009150,GO:0009152,GO:0009163,GO:0009165,GO:0009199,GO:0009201,GO:0009205,GO:…	K00088-ko00230 Purine metabolism;ko00983 Drug metabolism - other enzymes	COG0516-IMP dehydrogenase/GMP reductase[F]
b2455	2.64666666667	7.043333333330001	-1.41208185479	1.86207620855e-07	1.48508497615e-06	down	eutE	acetaldehyde dehydrogenase (acetylating) EutE	GO:0003674,GO:0003824,GO:0004029,GO:0008150,GO:0008152,GO:0016491,GO:0016620,GO:0016903,GO:0055114	K04021-ko00620 Pyruvate metabolism	COG1012-NAD-dependent aldehyde dehydrogenases[C]
b4069	183.24333333299998	3.14	5.86685234257	3.2188974439600003e-07	2.4656226277900003e-06	up	acs	acetyl-CoA synthetase (AMP-forming)	GO:0003674,GO:0003824,GO:0003987,GO:0005575,GO:0005622,GO:0005623,GO:0005737,GO:0005829,GO:0006082,GO:0006083,GO:0006084,GO:0006085,GO:0006139,GO:0006163,GO:0006164,GO:0006464,GO:0006473,GO:0006476,GO:0006637,GO:0006725,GO:0006732,GO:0006753,GO:0006790,GO:0006793,GO:0006796,GO:0006807,GO:0008150,GO:0008152,GO:0009056,GO:0009058,GO:0009108,GO:0009117,GO:0009150,GO:0009152,GO:0009165,GO:0009259,GO:…	K01895-ko01200 Carbon metabolism;ko00010 Glycolysis / Gluconeogenesis;ko00620 Pyruvate metabolism;ko00640 Propanoate metabolism;ko00720 Carbon fixation pathways in prokaryotes;ko00680 Methane metabolism	COG0365-Acyl-coenzyme A synthetases/AMP-(fatty) acid ligases[I]
b1522	16.203333333299998	4.53	1.8387076780200002	4.75750711081e-05	0.00022731509060599999	up	dgcF	putative diguanylate cyclase DgcF	GO:0005575,GO:0005623,GO:0005886,GO:0008150,GO:0016020,GO:0032879,GO:0040012,GO:0044464,GO:0050789,GO:0050794,GO:0051270,GO:0065007,GO:0071944,GO:1902021,GO:2000145	-	COG3706-Response regulator containing a CheY-like receiver domain and a GGDEF domain[T]
b3341	1215.66	5644.06	-2.21499353755	1.9570746467599998e-27	1.68508121116e-25	down	rpsG	30S ribosomal subunit protein S7	GO:0000028,GO:0003674,GO:0003676,GO:0003723,GO:0003729,GO:0003735,GO:0005198,GO:0005488,GO:0005575,GO:0005622,GO:0005623,GO:0005737,GO:0005829,GO:0005840,GO:0006412,GO:0006417,GO:0006518,GO:0006807,GO:0006996,GO:0008150,GO:0008152,GO:0009058,GO:0009059,GO:0009889,GO:0009890,GO:0009892,GO:0009987,GO:0010467,GO:0010468,GO:0010556,GO:0010558,GO:0010605,GO:0010608,GO:0010629,GO:0015935,GO:0016043,GO:…	K02992-ko03010 Ribosome	COG0049-Ribosomal protein S7[J]
b4006	718.65	1523.69666667	-1.08421450436	1.3721487638000002e-05	7.38405055416e-05	down	purH	bifunctional AICAR transformylase/IMP cyclohydrolase	GO:0003674,GO:0003824,GO:0004643,GO:0005575,GO:0005622,GO:0005623,GO:0005737,GO:0005829,GO:0006139,GO:0006163,GO:0006164,GO:0006725,GO:0006753,GO:0006793,GO:0006796,GO:0006807,GO:0008150,GO:0008152,GO:0009058,GO:0009117,GO:0009150,GO:0009152,GO:0009165,GO:0009259,GO:0009260,GO:0009987,GO:0016740,GO:0016741,GO:0016742,GO:0018130,GO:0019438,GO:0019637,GO:0019693,GO:0034641,GO:0034654,GO:0044237,GO:…	K00602-ko00230 Purine metabolism;ko00670 One carbon pool by folate	COG0138-AICAR transformylase/IMP cyclohydrolase PurH (only IMP cyclohydrolase domain in Aful)[F]
b2762	133.69	6.65	4.329393405169999	2.48549350962e-15	6.13233749537e-14	up	cysH	phosphoadenosine phosphosulfate reductase	GO:0000103,GO:0003674,GO:0003824,GO:0004604,GO:0005575,GO:0005622,GO:0005623,GO:0005737,GO:0006790,GO:0008150,GO:0008152,GO:0009987,GO:0016491,GO:0016667,GO:0016671,GO:0019379,GO:0019419,GO:0044237,GO:0044424,GO:0044464,GO:0055114	K00390-ko00920 Sulfur metabolism	COG0175-3'-phosphoadenosine 5'-phosphosulfate sulfotransferase (PAPS reductase)/FAD synthetase and related enzymes[EH]
b4567	2.66	10.5066666667	-1.9818068832299998	0.00418994164771	0.0118085262603	down	yjjZ	DUF1435 domain-containing protein YjjZ	-	-	-
b4170	112.31333333299999	51.86	1.11483509686	0.000372761285077	0.0014117413480599999	up	mutL	DNA mismatch repair protein MutL	GO:0000018,GO:0000166,GO:0003674,GO:0003676,GO:0003677,GO:0003697,GO:0003824,GO:0005488,GO:0005515,GO:0005524,GO:0005575,GO:0005622,GO:0005623,GO:0006139,GO:0006259,GO:0006281,GO:0006298,GO:0006725,GO:0006807,GO:0006950,GO:0006974,GO:0008144,GO:0008150,GO:0008152,GO:0009987,GO:0016462,GO:0016787,GO:0016817,GO:0016818,GO:0016887,GO:0017076,GO:0017111,GO:0019219,GO:0019222,GO:0030554,GO:0031323,GO:…	K03572-ko03430 Mismatch repair	COG0323-DNA mismatch repair enzyme (predicted ATPase)[L]
b1264	21.7266666667	1.97666666667	3.45832534219	2.24559623766e-11	3.2335052991999996e-10	up	trpE	anthranilate synthase subunit TrpE	GO:0000162,GO:0003674,GO:0003824,GO:0004049,GO:0005575,GO:0005622,GO:0005623,GO:0005737,GO:0005829,GO:0005950,GO:0006082,GO:0006520,GO:0006568,GO:0006576,GO:0006586,GO:0006725,GO:0006807,GO:0008150,GO:0008152,GO:0008652,GO:0009058,GO:0009072,GO:0009073,GO:0009308,GO:0009309,GO:0009987,GO:0016053,GO:0016829,GO:0016830,GO:0016833,GO:0018130,GO:0019438,GO:0019752,GO:0032991,GO:0034641,GO:0042401,GO:…	K01657-ko01230 Biosynthesis of amino acids;ko00400 Phenylalanine, tyrosine and tryptophan biosynthesis;ko02024 Quorum sensing	COG0147-Anthranilate/para-aminobenzoate synthases component I[EH]
b1260	214.18333333299998	31.6533333333	2.7584168818299997	1.0457253627499999e-13	2.09095512107e-12	up	trpA	tryptophan synthase subunit alpha	GO:0000162,GO:0003674,GO:0003824,GO:0004834,GO:0005575,GO:0005622,GO:0005623,GO:0005737,GO:0005829,GO:0006082,GO:0006520,GO:0006568,GO:0006576,GO:0006586,GO:0006725,GO:0006807,GO:0008150,GO:0008152,GO:0008652,GO:0009058,GO:0009072,GO:0009073,GO:0009308,GO:0009309,GO:0009987,GO:0016053,GO:0016829,GO:0016835,GO:0016836,GO:0018130,GO:0019438,GO:0019752,GO:0034641,GO:0042401,GO:0042430,GO:0042435,GO:…	K01695-ko01230 Biosynthesis of amino acids;ko00260 Glycine, serine and threonine metabolism;ko00400 Phenylalanine, tyrosine and tryptophan biosynthesis	COG0159-Tryptophan synthase alpha chain[E]
b1261	212.733333333	53.7933333333	1.9835468137	5.7567903505e-07	4.20205856207e-06	up	trpB	tryptophan synthase subunit beta	GO:0000162,GO:0003674,GO:0003824,GO:0004834,GO:0005488,GO:0005515,GO:0005575,GO:0005622,GO:0005623,GO:0005737,GO:0005829,GO:0006082,GO:0006520,GO:0006568,GO:0006576,GO:0006586,GO:0006725,GO:0006807,GO:0008144,GO:0008150,GO:0008152,GO:0008652,GO:0009058,GO:0009072,GO:0009073,GO:0009308,GO:0009309,GO:0009987,GO:0016053,GO:0016829,GO:0016835,GO:0016836,GO:0018130,GO:0019438,GO:0019752,GO:0019842,GO:…	K01696-ko01230 Biosynthesis of amino acids;ko00260 Glycine, serine and threonine metabolism;ko00400 Phenylalanine, tyrosine and tryptophan biosynthesis	COG0133-Tryptophan synthase beta chain[E]
b1262	66.1833333333	12.003333333299999	2.46303285622	1.36143568878e-07	1.13515754367e-06	up	trpC	fused indole-3-glycerol phosphate synthase/phosphoribosylanthranilate isomerase	GO:0000162,GO:0003674,GO:0003824,GO:0004425,GO:0004640,GO:0006082,GO:0006520,GO:0006568,GO:0006576,GO:0006586,GO:0006725,GO:0006807,GO:0008150,GO:0008152,GO:0008652,GO:0009058,GO:0009072,GO:0009073,GO:0009308,GO:0009309,GO:0009987,GO:0016053,GO:0016829,GO:0016830,GO:0016831,GO:0016853,GO:0016860,GO:0016861,GO:0018130,GO:0019438,GO:0019752,GO:0034641,GO:0042401,GO:0042430,GO:0042435,GO:0043436,GO:…	K13498-ko01230 Biosynthesis of amino acids;ko00400 Phenylalanine, tyrosine and tryptophan biosynthesis	COG0134-Indole-3-glycerol phosphate synthase[E]
b1263	34.0466666667	5.27	2.69163869135	3.28350905621e-07	2.50307268961e-06	up	trpD	anthranilate synthase subunit TrpD	GO:0000162,GO:0003674,GO:0003824,GO:0003921,GO:0003922,GO:0004048,GO:0004049,GO:0005575,GO:0005622,GO:0005623,GO:0005737,GO:0005950,GO:0006082,GO:0006139,GO:0006163,GO:0006164,GO:0006177,GO:0006520,GO:0006568,GO:0006576,GO:0006586,GO:0006725,GO:0006753,GO:0006793,GO:0006796,GO:0006807,GO:0008150,GO:0008152,GO:0008652,GO:0009058,GO:0009072,GO:0009073,GO:0009116,GO:0009117,GO:0009119,GO:0009123,GO:…	K13497-ko01230 Biosynthesis of amino acids;ko00400 Phenylalanine, tyrosine and tryptophan biosynthesis	COG0547-Anthranilate phosphoribosyltransferase[E]
b1529	57.13	19.5533333333	1.54683395955	3.09263586289e-06	1.9445351274999998e-05	up	marC	inner membrane protein MarC	GO:0005575,GO:0005623,GO:0005886,GO:0005887,GO:0016020,GO:0016021,GO:0031224,GO:0031226,GO:0044425,GO:0044459,GO:0044464,GO:0071944	-	COG2095-Multiple antibiotic transporter[U]
b0037	110.23333333299999	13.7166666667	3.00655870977	1.0142917661699998e-33	1.2226562747e-31	up	caiC	carnitine--CoA ligase	GO:0003674,GO:0003824,GO:0016405,GO:0016874,GO:0016877,GO:0016879,GO:0016881,GO:0051108,GO:0051109	-	COG0318-Acyl-CoA synthetases (AMP-forming)/AMP-acid ligases II[IQ]
b0849	141.906666667	785.463333333	-2.46860156211	1.51084178289e-33	1.7706226339e-31	down	grxA	reduced glutaredoxin 1	-	-	COG0695-Glutaredoxin and related proteins[O]
b0843	70.8833333333	8.74333333333	3.0191911422500004	0.000290467870439	0.00113260993104	up	ybjH	uncharacterized protein YbjH	-	-	-
b0846	28.46	9.193333333330001	1.63027570573	0.00399645453222	0.011358454774200001	up	rcdA	RcdA	GO:0000976,GO:0001067,GO:0003674,GO:0003676,GO:0003677,GO:0003690,GO:0003700,GO:0005488,GO:0005575,GO:0005622,GO:0005623,GO:0005737,GO:0005829,GO:0006139,GO:0006351,GO:0006355,GO:0006725,GO:0006807,GO:0008150,GO:0008152,GO:0009058,GO:0009059,GO:0009889,GO:0009987,GO:0010467,GO:0010468,GO:0010556,GO:0016070,GO:0018130,GO:0019219,GO:0019222,GO:0019438,GO:0031323,GO:0031326,GO:0032774,GO:0034641,GO:…	-	COG3226-Uncharacterized protein conserved in bacteria[S]
b0845	12.593333333299999	3.3	1.9321222714200001	9.11781365492e-05	0.000403652212068	up	ybjJ	inner membrane protein YbjJ	GO:0005575,GO:0005623,GO:0005886,GO:0016020,GO:0044464,GO:0071944	-	-
b4120	62.98	4.77666666667	3.72081764859	4.57062668124e-13	8.570432874730001e-12	up	melB	melibiose:H(+)/Na(+)/Li(+) symporter	GO:0003674,GO:0005215,GO:0005402,GO:0005575,GO:0005623,GO:0005886,GO:0005887,GO:0006810,GO:0006811,GO:0006812,GO:0006814,GO:0008150,GO:0008324,GO:0008643,GO:0015075,GO:0015077,GO:0015081,GO:0015144,GO:0015154,GO:0015156,GO:0015157,GO:0015291,GO:0015293,GO:0015294,GO:0015318,GO:0015370,GO:0015487,GO:0015592,GO:0015672,GO:0015765,GO:0015766,GO:0015769,GO:0015772,GO:0016020,GO:0016021,GO:0022804,GO:…	-	COG2211-Na+/melibiose symporter and related transporters[G]
b0118	1564.21	283.576666667	2.46362347755	2.99294742471e-07	2.3126822682900003e-06	up	acnB	AcnB	GO:0003674,GO:0003676,GO:0003723,GO:0003729,GO:0003730,GO:0003824,GO:0003994,GO:0005488,GO:0005575,GO:0005622,GO:0005623,GO:0005737,GO:0005829,GO:0005975,GO:0006081,GO:0006082,GO:0006091,GO:0006097,GO:0006099,GO:0006101,GO:0006417,GO:0006629,GO:0006631,GO:0008150,GO:0008152,GO:0009056,GO:0009060,GO:0009062,GO:0009889,GO:0009987,GO:0010468,GO:0010556,GO:0010608,GO:0015980,GO:0016042,GO:0016054,GO:…	K01682-ko01200 Carbon metabolism;ko01210 2-Oxocarboxylic acid metabolism;ko01230 Biosynthesis of amino acids;ko00020 Citrate cycle (TCA cycle);ko00630 Glyoxylate and dicarboxylate metabolism;ko00640 Propanoate metabolism;ko00720 Carbon fixation pathways in prokaryotes	COG1049-Aconitase B[C]
b3342	1571.06666667	4348.43666667	-1.46875242069	2.07798584733e-10	2.6497863428399998e-09	down	rpsL	30S ribosomal subunit protein S12	GO:0000372,GO:0000375,GO:0000376,GO:0003674,GO:0003676,GO:0003723,GO:0003735,GO:0005198,GO:0005488,GO:0005575,GO:0005622,GO:0005623,GO:0005737,GO:0005829,GO:0005840,GO:0006139,GO:0006396,GO:0006412,GO:0006518,GO:0006725,GO:0006807,GO:0008150,GO:0008152,GO:0008380,GO:0009058,GO:0009059,GO:0009893,GO:0009987,GO:0010467,GO:0010468,GO:0010604,GO:0010628,GO:0015935,GO:0016070,GO:0019219,GO:0019222,GO:…	K02950-ko03010 Ribosome	COG0048-Ribosomal protein S12[J]
b0115	2468.78333333	682.726666667	1.8544202190599999	9.53895227451e-13	1.64937867402e-11	up	aceF	pyruvate dehydrogenase, E2 subunit	GO:0003674,GO:0003824,GO:0004742,GO:0005488,GO:0005504,GO:0005575,GO:0005622,GO:0005623,GO:0005737,GO:0006082,GO:0006084,GO:0006085,GO:0006086,GO:0006090,GO:0006139,GO:0006163,GO:0006164,GO:0006637,GO:0006725,GO:0006732,GO:0006753,GO:0006790,GO:0006793,GO:0006796,GO:0006807,GO:0008150,GO:0008152,GO:0008289,GO:0009058,GO:0009108,GO:0009117,GO:0009150,GO:0009152,GO:0009165,GO:0009259,GO:0009260,GO:…	K00627-ko01200 Carbon metabolism;ko00010 Glycolysis / Gluconeogenesis;ko00020 Citrate cycle (TCA cycle);ko00620 Pyruvate metabolism	COG0508-Pyruvate/2-oxoglutarate dehydrogenase complex, dihydrolipoamide acyltransferase (E2) component, and related enzymes[C]
b0114	3868.45666667	1482.48	1.38374547165	1.8250066450599999e-07	1.45881563905e-06	up	aceE	pyruvate dehydrogenase E1 component	GO:0000287,GO:0003674,GO:0003824,GO:0004738,GO:0005488,GO:0005515,GO:0008150,GO:0008152,GO:0016491,GO:0016903,GO:0019842,GO:0030976,GO:0036094,GO:0042802,GO:0042803,GO:0043167,GO:0043168,GO:0043169,GO:0046872,GO:0046983,GO:0048037,GO:0050662,GO:0055114,GO:0097159,GO:1901363,GO:1901681	K00163-ko01200 Carbon metabolism;ko00010 Glycolysis / Gluconeogenesis;ko00020 Citrate cycle (TCA cycle);ko00620 Pyruvate metabolism	COG2609-Pyruvate dehydrogenase complex, dehydrogenase (E1) component[C]
b0117	34.1933333333	2.82666666667	3.5965414014099997	9.51991174301e-15	2.1710544672299998e-13	up	yacH	DUF3300 domain-containing protein YacH	-	-	-
b0116	3778.40333333	1210.26	1.64245969857	1.40248829841e-07	1.16249472122e-06	up	lpd	lipoamide dehydrogenase	GO:0000166,GO:0001505,GO:0003674,GO:0003824,GO:0004148,GO:0005488,GO:0005515,GO:0005575,GO:0005622,GO:0005623,GO:0005737,GO:0005829,GO:0006082,GO:0006084,GO:0006085,GO:0006086,GO:0006090,GO:0006103,GO:0006139,GO:0006163,GO:0006164,GO:0006520,GO:0006544,GO:0006546,GO:0006637,GO:0006725,GO:0006732,GO:0006753,GO:0006790,GO:0006793,GO:0006796,GO:0006807,GO:0006950,GO:0006979,GO:0008150,GO:0008152,GO:…	K00382-ko01200 Carbon metabolism;ko00010 Glycolysis / Gluconeogenesis;ko00020 Citrate cycle (TCA cycle);ko00620 Pyruvate metabolism;ko00630 Glyoxylate and dicarboxylate metabolism;ko00640 Propanoate metabolism;ko00260 Glycine, serine and threonine metabolism;ko00280 Valine, leucine and isoleucine degradation	COG1249-Pyruvate/2-oxoglutarate dehydrogenase complex, dihydrolipoamide dehydrogenase (E3) component, and related enzymes[C]
b0111	110.35666666700001	34.5333333333	1.6761122834200002	0.00010923084145400001	0.000475588152834	up	ampE	protein AmpE	GO:0005575,GO:0005623,GO:0005886,GO:0005887,GO:0016020,GO:0016021,GO:0031224,GO:0031226,GO:0044425,GO:0044459,GO:0044464,GO:0071944	-	COG3725-Membrane protein required for beta-lactamase induction[V]
b0112	98.6266666667	12.2266666667	3.01194663685	1.2288625918399998e-07	1.03025898469e-06	up	aroP	aromatic amino acid:H(+) symporter AroP	GO:0003333,GO:0003674,GO:0005215,GO:0005302,GO:0005342,GO:0005575,GO:0005623,GO:0005886,GO:0005887,GO:0006810,GO:0006811,GO:0006812,GO:0006820,GO:0006855,GO:0006865,GO:0008104,GO:0008150,GO:0008320,GO:0008324,GO:0008509,GO:0008514,GO:0008565,GO:0009977,GO:0015031,GO:0015075,GO:0015171,GO:0015173,GO:0015179,GO:0015192,GO:0015196,GO:0015238,GO:0015291,GO:0015318,GO:0015399,GO:0015405,GO:0015450,GO:…	-	COG1113-Gamma-aminobutyrate permease and related permeases[E]
b1468	80.2266666667	7.193333333330001	3.47934949194	3.72161624301e-20	1.6355728051299998e-18	up	narZ	nitrate reductase Z subunit alpha	GO:0003674,GO:0003824,GO:0005488,GO:0005575,GO:0005623,GO:0005886,GO:0005887,GO:0006082,GO:0006091,GO:0006807,GO:0008150,GO:0008152,GO:0008940,GO:0009055,GO:0009061,GO:0009325,GO:0009898,GO:0009987,GO:0015980,GO:0016020,GO:0016021,GO:0016491,GO:0016661,GO:0019645,GO:0022900,GO:0022904,GO:0031224,GO:0031226,GO:0031235,GO:0032991,GO:0042126,GO:0043436,GO:0043546,GO:0044237,GO:0044281,GO:0044425,GO:…	K00370-ko00910 Nitrogen metabolism;ko02020 Two-component system	COG5013-Nitrate reductase alpha subunit[C]
b1469	21.2166666667	3.73666666667	2.5053742359799998	1.12480085126e-05	6.19521513248e-05	up	narU	nitrate/nitrite transporter NarU	GO:0003674,GO:0005215,GO:0005452,GO:0005575,GO:0005623,GO:0005886,GO:0005887,GO:0006810,GO:0006811,GO:0006820,GO:0008150,GO:0008509,GO:0015075,GO:0015103,GO:0015291,GO:0015318,GO:0015698,GO:0016020,GO:0016021,GO:0022804,GO:0022857,GO:0031224,GO:0031226,GO:0034220,GO:0044425,GO:0044459,GO:0044464,GO:0051179,GO:0051234,GO:0055085,GO:0071944,GO:0098656	K02575-ko00910 Nitrogen metabolism	COG2223-Nitrate/nitrite transporter[P]
b1466	48.1466666667	2.72333333333	4.1439904368	9.673386034260001e-16	2.5349078061200002e-14	up	narW	NarW, putative private chaperone for NarZ nitrate reductase subunit	-	K00373-ko00910 Nitrogen metabolism;ko02020 Two-component system	COG2180-Nitrate reductase delta subunit[C]
b1467	55.7766666667	4.74666666667	3.5546750728099994	1.1210804866799999e-18	3.9746542632700005e-17	up	narY	nitrate reductase Z subunit beta	GO:0003674,GO:0003824,GO:0005488,GO:0005575,GO:0005623,GO:0005886,GO:0005887,GO:0006082,GO:0006091,GO:0006807,GO:0006950,GO:0006974,GO:0008150,GO:0008152,GO:0008940,GO:0009055,GO:0009061,GO:0009325,GO:0009898,GO:0009987,GO:0015980,GO:0016020,GO:0016021,GO:0016491,GO:0016661,GO:0019645,GO:0022900,GO:0022904,GO:0031224,GO:0031226,GO:0031235,GO:0032991,GO:0033554,GO:0042126,GO:0043436,GO:0044237,GO:…	K00371-ko00910 Nitrogen metabolism;ko02020 Two-component system	COG1140-Nitrate reductase beta subunit[C]
b1465	39.43	1.97666666667	4.31815220128	2.2484133743099996e-14	4.79093738697e-13	up	narV	nitrate reductase Z subunit gamma	GO:0003674,GO:0003824,GO:0005488,GO:0005575,GO:0005623,GO:0005886,GO:0006091,GO:0008150,GO:0008152,GO:0008940,GO:0009055,GO:0009061,GO:0009987,GO:0015980,GO:0016020,GO:0016491,GO:0016661,GO:0019645,GO:0020037,GO:0022900,GO:0022904,GO:0044237,GO:0044464,GO:0045333,GO:0046906,GO:0048037,GO:0055114,GO:0071944,GO:0097159,GO:1901363	K00374-ko00910 Nitrogen metabolism;ko02020 Two-component system	COG2181-Nitrate reductase gamma subunit[C]
b0598	179.18333333299998	12.7933333333	3.807972336	3.72229015462e-07	2.8093635353e-06	up	cstA	pyruvate transporter CstA	GO:0005575,GO:0005623,GO:0005886,GO:0005887,GO:0006950,GO:0006974,GO:0007154,GO:0008150,GO:0009267,GO:0009605,GO:0009987,GO:0009991,GO:0016020,GO:0016021,GO:0031224,GO:0031226,GO:0031667,GO:0031668,GO:0031669,GO:0033554,GO:0042594,GO:0044425,GO:0044459,GO:0044464,GO:0050896,GO:0051716,GO:0071496,GO:0071944	-	COG1966-Carbon starvation protein, predicted membrane protein[T]
b4174	563.87	209.9	1.42566042157	4.69375094662e-10	5.7903319426299994e-09	up	hflK	regulator of FtsH protease	GO:0003674,GO:0003824,GO:0005575,GO:0005622,GO:0005623,GO:0005737,GO:0005829,GO:0005886,GO:0005887,GO:0006508,GO:0006807,GO:0006950,GO:0008150,GO:0008152,GO:0008233,GO:0009266,GO:0009408,GO:0009628,GO:0009897,GO:0009986,GO:0016020,GO:0016021,GO:0016787,GO:0019538,GO:0031224,GO:0031226,GO:0031233,GO:0032991,GO:0043086,GO:0043170,GO:0044092,GO:0044238,GO:0044424,GO:0044425,GO:0044444,GO:0044459,GO:…	-	COG0330-Membrane protease subunits, stomatin/prohibitin homologs[O]
b0608	22.8766666667	7.873333333330001	1.53883038995	3.4495486108000005e-05	0.000170218077064	up	ybdR	putative Zn(2(+))-dependent alcohol dehydrogenase YbdR	-	-	COG1063-Threonine dehydrogenase and related Zn-dependent dehydrogenases[ER]
b0028	342.616666667	140.21	1.28900608504	6.59233806654e-07	4.75437167568e-06	up	fkpB	peptidyl-prolyl cis-trans isomerase FkpB	GO:0000413,GO:0003674,GO:0003755,GO:0003824,GO:0005575,GO:0005622,GO:0005623,GO:0005737,GO:0005829,GO:0006457,GO:0006464,GO:0006807,GO:0008150,GO:0008152,GO:0009987,GO:0016853,GO:0016859,GO:0018193,GO:0018208,GO:0019538,GO:0036211,GO:0043170,GO:0043412,GO:0044237,GO:0044238,GO:0044260,GO:0044267,GO:0044424,GO:0044444,GO:0044464,GO:0061077,GO:0071704,GO:0140096,GO:1901564	-	COG1047-FKBP-type peptidyl-prolyl cis-trans isomerases 2[O]
b1514	5.56666666667	1.18	2.23802683728	0.00014417468919600003	0.000608881895614	up	lsrC	Autoinducer-2 ABC transporter membrane subunit LsrC	GO:0003674,GO:0005215,GO:0005575,GO:0005623,GO:0005886,GO:0006810,GO:0008150,GO:0008643,GO:0015144,GO:0015145,GO:0015749,GO:0016020,GO:0016021,GO:0022857,GO:0031224,GO:0034219,GO:0044425,GO:0044464,GO:0051119,GO:0051179,GO:0051234,GO:0055085,GO:0071702,GO:0071944	K10556-ko02010 ABC transporters	COG1172-Ribose/xylose/arabinose/galactoside ABC-type transport systems, permease components[G]
b1515	5.05	0.72	2.8102145762	5.98529726477e-05	0.00027617631173000004	up	lsrD	Autoinducer-2 ABC transporter membrane subunit LsrD	GO:0003674,GO:0005215,GO:0005575,GO:0005623,GO:0005886,GO:0006810,GO:0008150,GO:0008643,GO:0015144,GO:0015145,GO:0015749,GO:0016020,GO:0016021,GO:0022857,GO:0031224,GO:0034219,GO:0044425,GO:0044464,GO:0051119,GO:0051179,GO:0051234,GO:0055085,GO:0071702,GO:0071944	K10557-ko02010 ABC transporters	COG1172-Ribose/xylose/arabinose/galactoside ABC-type transport systems, permease components[G]
b1513	13.66	2.57	2.4101172191	1.07043102639e-07	9.071404292780001e-07	up	lsrA	Autoinducer-2 ABC transporter ATP binding subunit	-	K10558-ko02010 ABC transporters	COG1129-ABC-type sugar transport system, ATPase component[G]
b1511	19.3933333333	6.953333333330001	1.47978413858	0.00187285023966	0.00590108675214	up	lsrK	autoinducer-2 kinase	GO:0003674,GO:0003824,GO:0006793,GO:0006796,GO:0008150,GO:0008152,GO:0009372,GO:0009987,GO:0016301,GO:0016310,GO:0016740,GO:0016772,GO:0042710,GO:0044010,GO:0044237,GO:0044764,GO:0051704,GO:0071518	-	COG1070-Sugar (pentulose and hexulose) kinases[G]
b0024	56.71	9.52	2.5745696776599996	2.40435061084e-06	1.54633463828e-05	up	yaaY	DUF2575 domain-containing protein YaaY	GO:0006950,GO:0006974,GO:0008150,GO:0009987,GO:0033554,GO:0050896,GO:0051716	-	-
b0027	195.79	66.2766666667	1.56273413071	4.11515954106e-06	2.51147273418e-05	up	lspA	lipoprotein signal peptidase	GO:0003674,GO:0003824,GO:0004175,GO:0005575,GO:0005623,GO:0005886,GO:0005887,GO:0006508,GO:0006807,GO:0008150,GO:0008152,GO:0008233,GO:0009058,GO:0009059,GO:0009987,GO:0016020,GO:0016021,GO:0016787,GO:0019538,GO:0031224,GO:0031226,GO:0034645,GO:0042157,GO:0042158,GO:0043170,GO:0044237,GO:0044238,GO:0044249,GO:0044260,GO:0044425,GO:0044459,GO:0044464,GO:0070011,GO:0071704,GO:0071944,GO:0097304,GO:…	K03101-ko03060 Protein export	COG0597-Lipoprotein signal peptidase[MU]
b4217	697.526666667	236.546666667	1.56012354165	7.76057488121e-06	4.43056365681e-05	up	ytfK	stringent response modulator YtfK	-	-	-
b0930	200.08	409.60666666699996	-1.03366223388	7.4396364478199995e-06	4.27627059582e-05	down	asnS	asparagine--tRNA ligase	GO:0000166,GO:0003674,GO:0003824,GO:0004812,GO:0004816,GO:0005488,GO:0005524,GO:0005575,GO:0005622,GO:0005623,GO:0005737,GO:0006082,GO:0006139,GO:0006399,GO:0006412,GO:0006418,GO:0006421,GO:0006518,GO:0006520,GO:0006725,GO:0006807,GO:0008144,GO:0008150,GO:0008152,GO:0009058,GO:0009059,GO:0009987,GO:0010467,GO:0016070,GO:0016874,GO:0016875,GO:0017076,GO:0019538,GO:0019752,GO:0030554,GO:0032553,GO:…	K01893-ko00970 Aminoacyl-tRNA biosynthesis	COG0017-Aspartyl/asparaginyl-tRNA synthetases[J]
b0936	3.78666666667	0.723333333333	2.3881958870599997	0.0030315765340200003	0.008988208993000001	up	ssuA	aliphatic sulfonate ABC transporter periplasmic binding protein	GO:0006790,GO:0008150,GO:0008152,GO:0009987,GO:0044237	K15553-ko00920 Sulfur metabolism;ko02010 ABC transporters	COG0715-ABC-type nitrate/sulfonate/bicarbonate transport systems, periplasmic components[P]
b0935	4.95	1.13	2.13110575255	0.00274200501574	0.00822211738549	up	ssuD	FMNH2-dependent alkanesulfonate monooxygenase	GO:0003674,GO:0003824,GO:0004497,GO:0005488,GO:0005515,GO:0006082,GO:0006790,GO:0006950,GO:0008150,GO:0008152,GO:0008726,GO:0009056,GO:0009266,GO:0009408,GO:0009628,GO:0009987,GO:0016054,GO:0016491,GO:0016705,GO:0016712,GO:0019694,GO:0042802,GO:0044237,GO:0044248,GO:0044273,GO:0044281,GO:0044282,GO:0046306,GO:0050896,GO:0055114,GO:0071704,GO:1901575	K04091-ko00920 Sulfur metabolism	COG2141-Coenzyme F420-dependent N5,N10-methylene tetrahydromethanopterin reductase and related flavin-dependent oxidoreductases[C]
b4090	34.7866666667	8.12666666667	2.0977988182	0.00212184115424	0.0065872316628000005	up	rpiB	allose-6-phosphate isomerase/ribose-5-phosphate isomerase B	GO:0003674,GO:0003824,GO:0004751,GO:0005975,GO:0005996,GO:0008150,GO:0008152,GO:0008786,GO:0009056,GO:0016052,GO:0016853,GO:0016860,GO:0016861,GO:0019313,GO:0019314,GO:0019316,GO:0019318,GO:0019320,GO:0044238,GO:0044281,GO:0044282,GO:0046365,GO:0046367,GO:0071704,GO:1901575	K01808-ko01200 Carbon metabolism;ko01230 Biosynthesis of amino acids;ko00030 Pentose phosphate pathway;ko00051 Fructose and mannose metabolism;ko00710 Carbon fixation in photosynthetic organisms	COG0698-Ribose 5-phosphate isomerase RpiB[G]
b0336	24.55	56.34	-1.19843653917	6.281720447960001e-07	4.53811276883e-06	down	codB	cytosine transporter	GO:0005575,GO:0005623,GO:0005886,GO:0016020,GO:0044464,GO:0071944	-	COG1457-Purine-cytosine permease and related proteins[F]
b0330	26.8933333333	0.816666666667	5.04135742961	4.00392256838e-05	0.00019416723351700003	up	prpR	DNA-binding transcriptional dual regulator PrpR	GO:0003674,GO:0003700,GO:0006139,GO:0006351,GO:0006355,GO:0006725,GO:0006807,GO:0008150,GO:0008152,GO:0009058,GO:0009059,GO:0009314,GO:0009628,GO:0009889,GO:0009890,GO:0009891,GO:0009892,GO:0009893,GO:0009987,GO:0010467,GO:0010468,GO:0010556,GO:0010557,GO:0010558,GO:0010604,GO:0010605,GO:0010628,GO:0010629,GO:0016070,GO:0018130,GO:0019219,GO:0019222,GO:0019438,GO:0031323,GO:0031324,GO:0031325,GO:…	-	COG3829-Transcriptional regulator containing PAS, AAA-type ATPase, and DNA-binding domains[KT]
b4036	2530.02666667	8151.08	-1.68783863479	3.1690694949399996e-33	3.6135957294999996e-31	down	lamB	maltose outer membrane channel/phage lambda receptor protein	GO:0003674,GO:0005215,GO:0005575,GO:0005623,GO:0006810,GO:0006950,GO:0006974,GO:0008150,GO:0008643,GO:0009279,GO:0009987,GO:0015144,GO:0015159,GO:0015267,GO:0015288,GO:0015774,GO:0016020,GO:0016021,GO:0019867,GO:0022803,GO:0022829,GO:0022857,GO:0022884,GO:0030312,GO:0030313,GO:0031224,GO:0031230,GO:0031975,GO:0032991,GO:0033036,GO:0033037,GO:0033554,GO:0034219,GO:0042956,GO:0042958,GO:0044425,GO:…	-	COG4580-Maltoporin (phage lambda and maltose receptor)[G]
b3348	99.66	213.7	-1.10050042886	2.83917490833e-08	2.67974920319e-07	down	slyX	protein SlyX	-	-	COG2900-Uncharacterized protein conserved in bacteria[S]
b3755	214.74	459.21666666699997	-1.0965840541	1.7100240095599999e-12	2.8629330540900004e-11	down	yieP	DNA-binding transcriptional regulator YieP	GO:0005575,GO:0005622,GO:0005623,GO:0005737,GO:0005829,GO:0044424,GO:0044444,GO:0044464	-	COG2186-Transcriptional regulators[K]
b4034	3046.96666667	7854.92	-1.3662228649200001	8.52002845794e-15	1.9535869600000002e-13	down	malE	maltose ABC transporter periplasmic binding protein	GO:0003674,GO:0005215,GO:0005488,GO:0005575,GO:0005623,GO:0005886,GO:0006810,GO:0006928,GO:0006935,GO:0006950,GO:0006974,GO:0008150,GO:0008643,GO:0009593,GO:0009605,GO:0009730,GO:0009743,GO:0009987,GO:0010033,GO:0015766,GO:0015768,GO:0015772,GO:0015774,GO:0016020,GO:0016021,GO:0016477,GO:0030246,GO:0030288,GO:0030313,GO:0031224,GO:0031975,GO:0032991,GO:0033036,GO:0033037,GO:0033554,GO:0034285,GO:…	K10108-ko02010 ABC transporters;ko02030 Bacterial chemotaxis	COG2182-Maltose-binding periplasmic proteins/domains[G]
b3029	1328.05666667	473.11666666699995	1.4890488169100002	9.17556244716e-09	9.10863481519e-08	up	ygiN	putative quinol monooxygenase YgiN	GO:0003674,GO:0003824,GO:0005575,GO:0005622,GO:0005623,GO:0005737,GO:0005829,GO:0008150,GO:0008152,GO:0009268,GO:0009628,GO:0010447,GO:0016491,GO:0044424,GO:0044444,GO:0044464,GO:0050896,GO:0055114	-	COG1359-Uncharacterized conserved protein[S]
b3024	533.236666667	264.986666667	1.00885621768	0.0038399438708800002	0.0110209001301	up	ygiW	BOF family protein YgiW	GO:0000302,GO:0006950,GO:0006979,GO:0008150,GO:0009636,GO:0009987,GO:0010035,GO:0010038,GO:0033554,GO:0034599,GO:0034614,GO:0035690,GO:0042221,GO:0042493,GO:0042542,GO:0042710,GO:0044010,GO:0044011,GO:0044764,GO:0046677,GO:0046686,GO:0050896,GO:0051703,GO:0051704,GO:0051716,GO:0070301,GO:0070887,GO:0071236,GO:0071241,GO:0071248,GO:0071276,GO:0090605,GO:0090609,GO:0097237,GO:1901700,GO:1901701	-	COG3111-Uncharacterized conserved protein[S]
b4035	610.643333333	1304.34666667	-1.0949254803100001	1.03275610947e-05	5.74070886148e-05	down	malK	maltose ABC transporter ATP binding subunit	GO:0000166,GO:0003674,GO:0003824,GO:0005215,GO:0005363,GO:0005488,GO:0005515,GO:0005524,GO:0005575,GO:0005622,GO:0005623,GO:0005886,GO:0005887,GO:0006810,GO:0008134,GO:0008144,GO:0008150,GO:0008643,GO:0009898,GO:0015144,GO:0015154,GO:0015157,GO:0015399,GO:0015405,GO:0015422,GO:0015423,GO:0015766,GO:0015768,GO:0015772,GO:0015774,GO:0016020,GO:0016021,GO:0016462,GO:0016787,GO:0016817,GO:0016818,GO:…	K10111-ko02010 ABC transporters	COG3839-ABC-type sugar transport systems, ATPase components[G]
b2024	465.186666667	56.5833333333	3.03936067265	3.67905396353e-34	4.565273138859999e-32	up	hisA	1-(5-phosphoribosyl)-5-[(5- phosphoribosylamino)methylideneamino]imidazole-4- carboxamide isomerase	GO:0000105,GO:0000162,GO:0003674,GO:0003824,GO:0003949,GO:0005575,GO:0005622,GO:0005623,GO:0005737,GO:0005829,GO:0006082,GO:0006520,GO:0006547,GO:0006568,GO:0006576,GO:0006586,GO:0006725,GO:0006807,GO:0006950,GO:0006974,GO:0008150,GO:0008152,GO:0008652,GO:0009058,GO:0009072,GO:0009073,GO:0009308,GO:0009309,GO:0009987,GO:0016053,GO:0016853,GO:0016860,GO:0016861,GO:0018130,GO:0019438,GO:0019752,GO:…	K01814-ko01230 Biosynthesis of amino acids;ko00340 Histidine metabolism	COG0106-Phosphoribosylformimino-5-aminoimidazole carboxamide ribonucleotide (ProFAR) isomerase[E]
b3592	38.37	14.25	1.42901684566	0.00034670757761300005	0.0013237640452	up	yibF	glutathione transferase-like protein YibF	GO:0005575,GO:0005622,GO:0005623,GO:0005737,GO:0005829,GO:0044424,GO:0044444,GO:0044464	-	COG0625-Glutathione S-transferase[O]
b3273	14.603333333299998	33.3133333333	-1.18980200341	0.0065244198512800005	0.0173231764333	down	thrV	tRNA-Thr	-	-	-
b3986	1066.84666667	4321.14333333	-2.01806024761	2.21861025678e-16	6.15810307458e-15	down	rplL	50S ribosomal subunit protein L12	GO:0003674,GO:0003735,GO:0005198,GO:0005488,GO:0005515,GO:0005575,GO:0005622,GO:0005623,GO:0005737,GO:0005829,GO:0005840,GO:0006412,GO:0006518,GO:0006807,GO:0008150,GO:0008152,GO:0009058,GO:0009059,GO:0009987,GO:0010467,GO:0015934,GO:0019538,GO:0022625,GO:0022626,GO:0032991,GO:0034641,GO:0034645,GO:0042802,GO:0042803,GO:0043021,GO:0043022,GO:0043043,GO:0043170,GO:0043226,GO:0043228,GO:0043229,GO:…	K02935-ko03010 Ribosome	COG0222-Ribosomal protein L7/L12[J]
b3118	88.4366666667	316.4	-1.83903304623	0.00021831272888	0.0008847852095549999	down	tdcA	DNA-binding transcriptional activator TdcA	GO:0000976,GO:0000984,GO:0000986,GO:0000987,GO:0001017,GO:0001067,GO:0003674,GO:0003676,GO:0003677,GO:0003690,GO:0005488,GO:0005575,GO:0005622,GO:0005623,GO:0005737,GO:0005829,GO:0006355,GO:0008150,GO:0009889,GO:0009891,GO:0009893,GO:0010468,GO:0010556,GO:0010557,GO:0010604,GO:0010628,GO:0019219,GO:0019222,GO:0031323,GO:0031325,GO:0031326,GO:0031328,GO:0043565,GO:0044212,GO:0044424,GO:0044444,GO:…	-	COG0583-Transcriptional regulator[K]
b3983	1397.63	5387.90666667	-1.9467423785599998	2.0679068770099998e-21	1.02641166048e-19	down	rplK	50S ribosomal subunit protein L11	GO:0000027,GO:0003674,GO:0003676,GO:0003723,GO:0003735,GO:0005198,GO:0005488,GO:0005575,GO:0005622,GO:0005623,GO:0005737,GO:0005829,GO:0005840,GO:0006412,GO:0006415,GO:0006518,GO:0006807,GO:0006950,GO:0006996,GO:0007154,GO:0008150,GO:0008152,GO:0009058,GO:0009059,GO:0009267,GO:0009605,GO:0009987,GO:0009991,GO:0010467,GO:0015934,GO:0015968,GO:0016043,GO:0019538,GO:0019843,GO:0022411,GO:0022607,GO:…	K02867-ko03010 Ribosome	COG0080-Ribosomal protein L11[J]
b4663	1.55	10.7733333333	-2.79712457676	0.00918371400542	0.0232151524199	down	azuC	uncharacterized protein AzuC	-	-	-
b4320	1128.73666667	5.12666666667	7.782472133	1.8616993728299995e-178	1.9636274134899993e-175	up	fimH	type 1 fimbriae D-mannose specific adhesin	GO:0003674,GO:0005488,GO:0005537,GO:0005575,GO:0005623,GO:0007155,GO:0008150,GO:0009289,GO:0018995,GO:0022610,GO:0030246,GO:0033643,GO:0033644,GO:0036094,GO:0042995,GO:0043657,GO:0044215,GO:0044216,GO:0044217,GO:0044218,GO:0044279,GO:0044464,GO:0048029	-	-
b4030	37.4133333333	9.07	2.0443780523700004	0.00013469288760299997	0.000573430164277	up	psiE	putative phosphate starvation-inducible protein PsiE	GO:0005575,GO:0005623,GO:0005886,GO:0016020,GO:0044464,GO:0071944	-	COG3223-Predicted membrane protein[S]
b3859	95.7466666667	41.053333333299996	1.2217228951299999	0.0003671304538269999	0.00139417046327	up	srkA	stress response kinase A	GO:0003674,GO:0003824,GO:0004672,GO:0004674,GO:0005575,GO:0005622,GO:0005623,GO:0005737,GO:0006464,GO:0006468,GO:0006793,GO:0006796,GO:0006807,GO:0008150,GO:0008152,GO:0009987,GO:0016301,GO:0016310,GO:0016740,GO:0016772,GO:0016773,GO:0019538,GO:0036211,GO:0043170,GO:0043412,GO:0044237,GO:0044238,GO:0044260,GO:0044267,GO:0044424,GO:0044464,GO:0071704,GO:0140096,GO:1901564	-	COG2334-Putative homoserine kinase type II (protein kinase fold)[R]
b3685	64.57	158.99333333299998	-1.30003034169	1.90079776666e-07	1.51025720857e-06	down	yidE	putative transport protein YidE	GO:0005575,GO:0005623,GO:0005886,GO:0016020,GO:0044464,GO:0071944	-	COG2985-Predicted permease[R]
b3686	41.2666666667	164.18	-1.99222957846	1.9646559800499998e-12	3.26333999205e-11	down	ibpB	small heat shock protein IbpB	GO:0003674,GO:0005488,GO:0005515,GO:0005575,GO:0005622,GO:0005623,GO:0005737,GO:0006950,GO:0008150,GO:0009266,GO:0009408,GO:0009628,GO:0010035,GO:0010038,GO:0042221,GO:0042802,GO:0044424,GO:0044464,GO:0046688,GO:0050896,GO:0097501,GO:1990169	-	COG0071-Molecular chaperone (small heat shock protein)[O]
b3687	177.296666667	850.8266666669999	-2.2626998385	4.3353217352700007e-19	1.6478128289300002e-17	down	ibpA	small heat shock protein IbpA	GO:0003674,GO:0005488,GO:0005515,GO:0005575,GO:0005622,GO:0005623,GO:0005737,GO:0005829,GO:0006950,GO:0008150,GO:0009266,GO:0009408,GO:0009628,GO:0042802,GO:0044424,GO:0044444,GO:0044464,GO:0050896	-	COG0071-Molecular chaperone (small heat shock protein)[O]
b3429	588.516666667	288.143333333	1.03029663165	0.00155791133138	0.00499834821834	up	glgA	glycogen synthase	GO:0000271,GO:0003674,GO:0003824,GO:0005575,GO:0005622,GO:0005623,GO:0005737,GO:0005829,GO:0005975,GO:0005976,GO:0005977,GO:0005978,GO:0006073,GO:0006091,GO:0006112,GO:0006950,GO:0006974,GO:0008150,GO:0008152,GO:0009011,GO:0009058,GO:0009059,GO:0009250,GO:0009987,GO:0015980,GO:0016051,GO:0016740,GO:0016757,GO:0016758,GO:0033554,GO:0033692,GO:0034637,GO:0034645,GO:0043170,GO:0044042,GO:0044237,GO:…	K00703-ko00500 Starch and sucrose metabolism	COG0297-Glycogen synthase[G]
b4787	37.0933333333	93.6033333333	-1.33539998776	4.168062142369999e-06	2.53386947819e-05	down	yqiM	protein YqiM	-	-	-
b3204	303.416666667	127.25333333299999	1.25359688752	7.153395162210001e-06	4.1342704369e-05	up	ptsN	phosphotransferase system enzyme IIA(Ntr)	GO:0001932,GO:0001934,GO:0003674,GO:0003824,GO:0004857,GO:0005215,GO:0005575,GO:0005622,GO:0005623,GO:0005737,GO:0005829,GO:0005886,GO:0006810,GO:0008047,GO:0008150,GO:0008643,GO:0009401,GO:0009893,GO:0010033,GO:0010243,GO:0010562,GO:0010604,GO:0015144,GO:0016020,GO:0016740,GO:0016772,GO:0016773,GO:0019207,GO:0019209,GO:0019220,GO:0019222,GO:0019887,GO:0022804,GO:0022857,GO:0022898,GO:0030234,GO:…	K02806-ko02060 Phosphotransferase system (PTS)	COG1762-Phosphotransferase system mannitol/fructose-specific IIA domain (Ntr-type)[GT]
b3205	453.94	220.56	1.04133044791	0.00115481427623	0.0038273067018200005	up	rapZ	RNase adaptor protein RapZ	GO:0003674,GO:0003676,GO:0003723,GO:0005488,GO:0005515,GO:0006139,GO:0006396,GO:0006725,GO:0006807,GO:0008150,GO:0008152,GO:0009987,GO:0010467,GO:0016070,GO:0034641,GO:0042802,GO:0043170,GO:0044237,GO:0044238,GO:0046483,GO:0071704,GO:0090304,GO:0097159,GO:1901360,GO:1901363	-	COG1660-Predicted P-loop-containing kinase[R]
b3206	74.3666666667	30.9666666667	1.26394001186	0.00532686946385	0.014536524814	up	npr	phosphorelay protein NPr	GO:0003674,GO:0003824,GO:0006464,GO:0006468,GO:0006793,GO:0006796,GO:0006807,GO:0006808,GO:0006810,GO:0008150,GO:0008152,GO:0008643,GO:0009401,GO:0009987,GO:0010033,GO:0010243,GO:0016310,GO:0016740,GO:0016772,GO:0019538,GO:0036211,GO:0042221,GO:0043170,GO:0043412,GO:0044237,GO:0044238,GO:0044260,GO:0044267,GO:0050789,GO:0050896,GO:0051179,GO:0051234,GO:0065007,GO:0071702,GO:0071704,GO:1901564,GO:…	K08485-ko02060 Phosphotransferase system (PTS)	COG1925-Phosphotransferase system, HPr-related proteins[G]
b2373	1.42333333333	6.27666666667	-2.14072502499	2.5789885212599997e-10	3.25771035066e-09	down	oxc	oxalyl-CoA decarboxylase	GO:0000166,GO:0000287,GO:0003674,GO:0003824,GO:0005488,GO:0005515,GO:0006082,GO:0008150,GO:0008152,GO:0008949,GO:0009056,GO:0009268,GO:0009628,GO:0009987,GO:0010447,GO:0016054,GO:0016829,GO:0016830,GO:0016831,GO:0017076,GO:0019752,GO:0019842,GO:0030554,GO:0030976,GO:0032553,GO:0032555,GO:0032559,GO:0033609,GO:0033611,GO:0036094,GO:0042802,GO:0043167,GO:0043168,GO:0043169,GO:0043436,GO:0043531,GO:…	K01577-ko00630 Glyoxylate and dicarboxylate metabolism	COG0028-Thiamine pyrophosphate-requiring enzymes [acetolactate synthase, pyruvate dehydrogenase (cytochrome), glyoxylate carboligase, phosphonopyruvate decarboxylase][EH]
b2372	0.46333333333300003	2.21	-2.2539239873900003	0.00030736342338700005	0.00119188077507	down	yfdV	putative transport protein YfdV	GO:0005575,GO:0005623,GO:0005886,GO:0016020,GO:0044464,GO:0071944	-	COG0679-Predicted permeases[R]
b4780	17.276666666700002	86.2766666667	-2.32014554548	1.41697654913e-10	1.8799446732000003e-09	down	yodE	toxic protein YodE	-	-	-
b2374	1.43333333333	7.573333333330001	-2.40155426992	1.0277264844e-09	1.19778398831e-08	down	frc	formyl-CoA transferase	GO:0003674,GO:0003824,GO:0008150,GO:0008410,GO:0009268,GO:0009628,GO:0009987,GO:0010447,GO:0016740,GO:0016782,GO:0033608,GO:0050896,GO:0051716,GO:0071214,GO:0071467,GO:0071468,GO:0104004	-	COG1804-Predicted acyl-CoA transferases/carnitine dehydratase[C]
b2152	17.0766666667	5.436666666669999	1.65123210974	0.000445941766805	0.0016489292849700002	up	yeiB	DUF418 domain-containing protein YeiB	GO:0005575,GO:0005623,GO:0005886,GO:0016020,GO:0044464,GO:0071944	-	COG2311-Predicted membrane protein[S]
b2151	228.473333333	20.18	3.5010277088699997	1.39706822961e-07	1.1602816654899999e-06	up	galS	DNA-binding transcriptional dual regulator GalS	GO:0003674,GO:0003676,GO:0003677,GO:0005488,GO:0005515,GO:0006139,GO:0006351,GO:0006355,GO:0006725,GO:0006807,GO:0008150,GO:0008152,GO:0009058,GO:0009059,GO:0009889,GO:0009987,GO:0010467,GO:0010468,GO:0010556,GO:0016070,GO:0018130,GO:0019219,GO:0019222,GO:0019438,GO:0031323,GO:0031326,GO:0032774,GO:0034641,GO:0034645,GO:0034654,GO:0042802,GO:0043170,GO:0044237,GO:0044238,GO:0044249,GO:0044260,GO:…	-	COG1609-Transcriptional regulators[K]
b2150	911.113333333	97.04	3.23097906637	4.25024128633e-09	4.4495702201099996e-08	up	mglB	D-galactose/methyl-galactoside ABC transporter periplasmic binding protein	GO:0005575,GO:0005623,GO:0006810,GO:0006935,GO:0008150,GO:0008643,GO:0008645,GO:0009605,GO:0015749,GO:0015757,GO:0015765,GO:0030288,GO:0030313,GO:0031975,GO:0034219,GO:0040011,GO:0042221,GO:0042330,GO:0042597,GO:0044464,GO:0050896,GO:0051179,GO:0051234,GO:0055085,GO:0071702,GO:1901264,GO:1901656	K10540-ko02010 ABC transporters;ko02030 Bacterial chemotaxis	COG1879-ABC-type sugar transport system, periplasmic component[G]
b2154	328.606666667	60.99	2.4297171285	7.3146200817000006e-09	7.400571252919999e-08	up	yeiG	S-formylglutathione hydrolase/S-lactoylglutathione hydrolase	GO:0003674,GO:0003824,GO:0004416,GO:0005488,GO:0005515,GO:0006081,GO:0008150,GO:0008152,GO:0009056,GO:0009636,GO:0009987,GO:0010033,GO:0016043,GO:0016787,GO:0016788,GO:0016790,GO:0016999,GO:0017001,GO:0017144,GO:0018738,GO:0022607,GO:0042221,GO:0042802,GO:0043933,GO:0044085,GO:0044237,GO:0044248,GO:0044281,GO:0044282,GO:0046185,GO:0046292,GO:0046294,GO:0050896,GO:0051259,GO:0051260,GO:0051262,GO:…	K01070-ko01200 Carbon metabolism;ko00680 Methane metabolism	COG0627-Predicted esterase[R]
b2400	227.943333333	661.8266666669999	-1.5377782073800002	7.23195796814e-09	7.33452660278e-08	down	gltX	glutamate--tRNA ligase	GO:0003674,GO:0003824,GO:0004812,GO:0004818,GO:0005488,GO:0005575,GO:0005622,GO:0005623,GO:0005737,GO:0005829,GO:0006082,GO:0006139,GO:0006399,GO:0006412,GO:0006418,GO:0006424,GO:0006518,GO:0006520,GO:0006725,GO:0006807,GO:0008150,GO:0008152,GO:0008270,GO:0009058,GO:0009059,GO:0009987,GO:0010467,GO:0016070,GO:0016874,GO:0016875,GO:0019538,GO:0019752,GO:0034641,GO:0034645,GO:0034660,GO:0043038,GO:…	K01885-ko00860 Porphyrin and chlorophyll metabolism;ko00970 Aminoacyl-tRNA biosynthesis	COG0008-Glutamyl- and glutaminyl-tRNA synthetases[J]
b3980	1630.40333333	5165.68333333	-1.6637302999	1.6828062823900002e-19	6.89297058779e-18	down	tufB	translation elongation factor Tu 2	GO:0005575,GO:0005622,GO:0005623,GO:0005737,GO:0005829,GO:0005886,GO:0016020,GO:0044424,GO:0044444,GO:0044464,GO:0071944	-	COG0050-GTPases - translation elongation factors[J]
b2979	3.77333333333	0.643333333333	2.55220120556	0.00125203782502	0.00412683404981	up	glcD	glycolate dehydrogenase, putative FAD-linked subunit	GO:0003674,GO:0003824,GO:0006066,GO:0006082,GO:0006950,GO:0006974,GO:0008150,GO:0008152,GO:0009056,GO:0009441,GO:0009987,GO:0016054,GO:0016491,GO:0016614,GO:0017144,GO:0019154,GO:0019752,GO:0032787,GO:0033554,GO:0034308,GO:0034310,GO:0042737,GO:0043436,GO:0044237,GO:0044248,GO:0044281,GO:0044282,GO:0046164,GO:0046296,GO:0046395,GO:0050896,GO:0051716,GO:0055114,GO:0071704,GO:0072329,GO:1901575,GO:…	K00104-ko00630 Glyoxylate and dicarboxylate metabolism	COG0277-FAD/FMN-containing dehydrogenases[C]
b3974	21.22	50.5133333333	-1.25123959092	1.17077755248e-09	1.35329054628e-08	down	coaA	pantothenate kinase	GO:0003674,GO:0003824,GO:0004594,GO:0005575,GO:0005622,GO:0005623,GO:0005737,GO:0005829,GO:0006139,GO:0006163,GO:0006164,GO:0006725,GO:0006732,GO:0006753,GO:0006793,GO:0006796,GO:0006807,GO:0008150,GO:0008152,GO:0009058,GO:0009108,GO:0009117,GO:0009150,GO:0009152,GO:0009165,GO:0009259,GO:0009260,GO:0009987,GO:0015936,GO:0015937,GO:0016301,GO:0016310,GO:0016740,GO:0016772,GO:0016773,GO:0018130,GO:…	K00867-ko00770 Pantothenate and CoA biosynthesis	COG1072-Panthothenate kinase[H]
b2080	199.466666667	51.8966666667	1.94243389243	8.4164382099e-05	0.00037575611436599995	up	yegP	DUF1508 domain-containing protein YegP	GO:0006139,GO:0006259,GO:0006281,GO:0006302,GO:0006725,GO:0006807,GO:0006950,GO:0006974,GO:0008150,GO:0008152,GO:0009987,GO:0033554,GO:0034641,GO:0043170,GO:0044237,GO:0044238,GO:0044260,GO:0046483,GO:0050896,GO:0051716,GO:0071704,GO:0090304,GO:1901360	-	COG3422-Uncharacterized conserved protein[S]
b2082	25.0233333333	50.16	-1.00326336586	0.00046213696196	0.00170284353057	down	ogrK	prophage P2 late control protein OgrK	-	-	-
b0871	244.39	112.38666666700001	1.1207143666700001	0.0094909951269	0.0238917114799	up	poxB	pyruvate oxidase	GO:0000166,GO:0000287,GO:0003674,GO:0003824,GO:0005488,GO:0005515,GO:0005575,GO:0005622,GO:0005623,GO:0005737,GO:0005829,GO:0005886,GO:0006082,GO:0006090,GO:0008150,GO:0008152,GO:0008289,GO:0009056,GO:0009987,GO:0016020,GO:0016043,GO:0016054,GO:0016491,GO:0016903,GO:0019752,GO:0019842,GO:0022607,GO:0030976,GO:0032787,GO:0036094,GO:0042802,GO:0042867,GO:0043167,GO:0043168,GO:0043169,GO:0043436,GO:…	K00156-ko00620 Pyruvate metabolism	COG0028-Thiamine pyrophosphate-requiring enzymes [acetolactate synthase, pyruvate dehydrogenase (cytochrome), glyoxylate carboligase, phosphonopyruvate decarboxylase][EH]
b2571	279.84	87.16	1.6828640928100003	2.4643384729200002e-06	1.57770015436e-05	up	rseB	anti-sigma factor stabilizing protein RseB	GO:0003674,GO:0005488,GO:0005515,GO:0005575,GO:0005623,GO:0030288,GO:0030313,GO:0031975,GO:0042597,GO:0042802,GO:0044464,GO:0045152	-	COG3026-Negative regulator of sigma E activity[T]
b2570	88.21666666670001	30.35	1.53935473166	0.000240087907061	0.000957401587796	up	rseC	protein RseC	GO:0005575,GO:0005623,GO:0005886,GO:0006950,GO:0006979,GO:0008150,GO:0016020,GO:0044464,GO:0050896,GO:0071944	-	COG3086-Positive regulator of sigma E activity[T]
b2573	627.883333333	202.716666667	1.6310318105200001	0.000117003993262	0.0005057785323480001	up	rpoE	RNA polymerase sigma factor RpoE	GO:0005575,GO:0005622,GO:0005623,GO:0005737,GO:0006355,GO:0006950,GO:0006970,GO:0008150,GO:0009266,GO:0009628,GO:0009889,GO:0010468,GO:0010556,GO:0019219,GO:0019222,GO:0031323,GO:0031326,GO:0044424,GO:0044464,GO:0050789,GO:0050794,GO:0050896,GO:0051171,GO:0051252,GO:0060255,GO:0065007,GO:0080090,GO:1903506,GO:2000112,GO:2001141	-	COG1595-DNA-directed RNA polymerase specialized sigma subunit, sigma24 homolog[K]
b2572	1279.81333333	347.52	1.88076548849	3.8337384508300006e-06	2.36751224964e-05	up	rseA	anti-sigma-E factor RseA	GO:0003674,GO:0008150,GO:0009889,GO:0010556,GO:0016989,GO:0019219,GO:0019222,GO:0031323,GO:0031326,GO:0050789,GO:0050794,GO:0051171,GO:0051252,GO:0060255,GO:0065007,GO:0080090,GO:0140110,GO:1903506,GO:2001141	-	COG3073-Negative regulator of sigma E activity[T]
b3433	611.573333333	252.156666667	1.2782051330600002	3.1841455427399997e-07	2.45144343884e-06	up	asd	aspartate-semialdehyde dehydrogenase	GO:0003674,GO:0003824,GO:0004073,GO:0005575,GO:0005622,GO:0005623,GO:0005737,GO:0005829,GO:0006082,GO:0006520,GO:0006553,GO:0006807,GO:0006950,GO:0006974,GO:0008150,GO:0008152,GO:0008652,GO:0009058,GO:0009066,GO:0009067,GO:0009069,GO:0009070,GO:0009085,GO:0009089,GO:0009090,GO:0009092,GO:0009987,GO:0016053,GO:0016491,GO:0016620,GO:0016903,GO:0019752,GO:0033554,GO:0043436,GO:0043648,GO:0044237,GO:…	K00133-ko01210 2-Oxocarboxylic acid metabolism;ko01230 Biosynthesis of amino acids;ko00260 Glycine, serine and threonine metabolism;ko00270 Cysteine and methionine metabolism;ko00300 Lysine biosynthesis;ko00261 Monobactam biosynthesis	COG0136-Aspartate-semialdehyde dehydrogenase[E]
b3432	461.39	224.94	1.03644650445	0.0008333667844460001	0.00288563551906	up	glgB	1,4-alpha-glucan branching enzyme	GO:0000271,GO:0003674,GO:0003824,GO:0003844,GO:0005575,GO:0005622,GO:0005623,GO:0005737,GO:0005829,GO:0005975,GO:0005976,GO:0005977,GO:0005978,GO:0006073,GO:0006091,GO:0006112,GO:0006950,GO:0006974,GO:0008150,GO:0008152,GO:0009058,GO:0009059,GO:0009250,GO:0009987,GO:0015980,GO:0016051,GO:0016740,GO:0016757,GO:0016758,GO:0033554,GO:0033692,GO:0034637,GO:0034645,GO:0043170,GO:0044042,GO:0044237,GO:…	K00700-ko00500 Starch and sucrose metabolism	COG0296-1,4-alpha-glucan branching enzyme[G]
b1983	150.26	362.053333333	-1.26874122603	2.32965245866e-18	7.9264546154e-17	down	yeeN	putative transcriptional regulator YeeN	GO:0005575,GO:0005622,GO:0005623,GO:0005737,GO:0005829,GO:0044424,GO:0044444,GO:0044464	-	COG0217-Uncharacterized conserved protein[S]
b1982	291.803333333	89.28	1.70858743129	1.19406607707e-05	6.49196492159e-05	up	amn	AMP nucleosidase	GO:0003674,GO:0003824,GO:0005575,GO:0005622,GO:0005623,GO:0005737,GO:0005829,GO:0008714,GO:0016787,GO:0016798,GO:0016799,GO:0044424,GO:0044444,GO:0044464	K01241-ko00230 Purine metabolism	COG0775-Nucleoside phosphorylase[F]
b1985	17.8933333333	7.0	1.35399534365	8.24093408932e-05	0.000368700964187	up	yeeO	FMN/FAD exporter	GO:0003674,GO:0005215,GO:0005575,GO:0005623,GO:0005886,GO:0006810,GO:0006811,GO:0006820,GO:0006857,GO:0006862,GO:0008150,GO:0008509,GO:0008514,GO:0015075,GO:0015215,GO:0015230,GO:0015605,GO:0015711,GO:0015748,GO:0015833,GO:0015931,GO:0015932,GO:0016020,GO:0022857,GO:0034220,GO:0035350,GO:0035442,GO:0035672,GO:0035673,GO:0042886,GO:0042887,GO:0042938,GO:0044464,GO:0044610,GO:0051179,GO:0051181,GO:…	-	COG0534-Na+-driven multidrug efflux pump[V]
b2829	153.72666666700002	66.7966666667	1.202519433	0.0007931258888550001	0.00276088954214	up	ptsP	phosphoenolpyruvate-protein phosphotransferase PtsP	GO:0003674,GO:0003824,GO:0006464,GO:0006468,GO:0006793,GO:0006796,GO:0006807,GO:0008150,GO:0008152,GO:0008965,GO:0009987,GO:0010033,GO:0010243,GO:0016310,GO:0016740,GO:0016772,GO:0016775,GO:0019538,GO:0036211,GO:0042221,GO:0043170,GO:0043412,GO:0044237,GO:0044238,GO:0044260,GO:0044267,GO:0050896,GO:0071704,GO:1901564,GO:1901698	K08484-ko02060 Phosphotransferase system (PTS)	COG3605-Signal transduction protein containing GAF and PtsI domains[T]
b2881	10.61	5.16333333333	1.03905001285	0.00918284211604	0.0232151524199	up	xdhD	fused putative xanthine/hypoxanthine oxidase: molybdopterin-binding subunit and Fe-S binding subunit	GO:0003674,GO:0005488,GO:0005506,GO:0043167,GO:0043169,GO:0046872,GO:0046914	K12528-ko00450 Selenocompound metabolism	COG1529-Aerobic-type carbon monoxide dehydrogenase, large subunit CoxL/CutL homologs[C]
b3278	7.2133333333300005	80.4133333333	-3.4786967360300003	1.6839295508999999e-09	1.8945330067299998e-08	down	rrsD	16S ribosomal RNA	-	-	-
b2795	660.786666667	245.77	1.42687575301	9.879578627060001e-06	5.52078705001e-05	up	ppnN	nucleotide 5'-monophosphate nucleosidase	GO:0003674,GO:0003824,GO:0005575,GO:0005622,GO:0005623,GO:0005737,GO:0005829,GO:0016787,GO:0016798,GO:0016799,GO:0044424,GO:0044444,GO:0044464,GO:0047405	-	COG1611-Predicted Rossmann fold nucleotide-binding protein[R]
b2537	60.33	7.443333333330001	3.01885483193	0.00018696896773199998	0.0007703340574820001	up	hcaR	DNA-binding transcriptional dual regulator HcaR	GO:0003674,GO:0003676,GO:0003677,GO:0003700,GO:0005488,GO:0006355,GO:0008150,GO:0009889,GO:0009890,GO:0009891,GO:0009892,GO:0009893,GO:0010468,GO:0010556,GO:0010557,GO:0010558,GO:0010604,GO:0010605,GO:0010628,GO:0010629,GO:0019219,GO:0019222,GO:0031323,GO:0031324,GO:0031325,GO:0031326,GO:0031327,GO:0031328,GO:0045892,GO:0045893,GO:0045934,GO:0045935,GO:0048518,GO:0048519,GO:0048522,GO:0048523,GO:…	-	COG0583-Transcriptional regulator[K]
b1218	59.9333333333	13.4766666667	2.15289491213	7.548106331139999e-12	1.17078899305e-10	up	chaC	glutathione-specific gamma-glutamylcyclotransferase	GO:0001539,GO:0003674,GO:0003824,GO:0003839,GO:0005575,GO:0005622,GO:0005623,GO:0005737,GO:0006518,GO:0006575,GO:0006749,GO:0006751,GO:0006790,GO:0006807,GO:0006928,GO:0008150,GO:0008152,GO:0009056,GO:0009987,GO:0016829,GO:0016840,GO:0016842,GO:0034641,GO:0040011,GO:0042219,GO:0043171,GO:0043603,GO:0044237,GO:0044248,GO:0044273,GO:0044424,GO:0044464,GO:0048870,GO:0051179,GO:0051186,GO:0051187,GO:…	-	COG3703-Uncharacterized protein involved in cation transport[P]
b2536	15.7033333333	5.2	1.59448730292	0.00156693694108	0.005019671187859999	up	hcaT	putative 3-phenylpropionate transporter	GO:0005575,GO:0005623,GO:0005886,GO:0016020,GO:0044464,GO:0071944	-	-
b4335	187.08333333299998	85.6966666667	1.1263700449299998	0.0004647342874630001	0.00171091968482	up	yjiM	putative dehydratase subunit	GO:0006950,GO:0006974,GO:0008150,GO:0009987,GO:0033554,GO:0050896,GO:0051716	-	COG1775-Benzoyl-CoA reductase/2-hydroxyglutaryl-CoA dehydratase subunit, BcrC/BadD/HgdB[E]
b4334	43.52	9.69	2.1671099858400003	3.12396753013e-07	2.40950987378e-06	up	yjiL	putative ATPase, activator of (R)-hydroxyglutaryl-CoA dehdratase	-	-	COG1924-Activator of 2-hydroxyglutaryl-CoA dehydratase (HSP70-class ATPase domain)[I]
b4336	16.8066666667	7.436666666669999	1.17630560461	0.013305935670200003	0.0321890725875	up	yjiN	DUF445 domain-containing protein YjiN	GO:0005575,GO:0005623,GO:0005886,GO:0016020,GO:0044464,GO:0071944	-	COG2733-Predicted membrane protein[S]
b1216	40.4666666667	16.02	1.33685986801	1.15130532196e-05	6.31819324122e-05	up	chaA	Na(+)/K(+):H(+) antiporter ChaA	GO:0003674,GO:0005215,GO:0005451,GO:0005575,GO:0005623,GO:0005886,GO:0005887,GO:0006810,GO:0006811,GO:0006812,GO:0006813,GO:0006814,GO:0008150,GO:0008324,GO:0009987,GO:0015075,GO:0015077,GO:0015078,GO:0015079,GO:0015081,GO:0015291,GO:0015297,GO:0015298,GO:0015299,GO:0015318,GO:0015385,GO:0015386,GO:0015491,GO:0015672,GO:0016020,GO:0016021,GO:0022804,GO:0022821,GO:0022857,GO:0022890,GO:0030001,GO:…	-	COG0387-Ca2+/H+ antiporter[P]
b1189	506.17666666699995	48.946666666700004	3.3703584859299998	1.31646741145e-10	1.7632304790199998e-09	up	dadA	D-amino acid dehydrogenase	GO:0003674,GO:0003824,GO:0005575,GO:0005622,GO:0005623,GO:0005737,GO:0005886,GO:0006082,GO:0006520,GO:0006522,GO:0006524,GO:0006807,GO:0008150,GO:0008152,GO:0008718,GO:0009056,GO:0009063,GO:0009078,GO:0009080,GO:0009324,GO:0009987,GO:0016020,GO:0016054,GO:0016491,GO:0016638,GO:0019478,GO:0019480,GO:0019752,GO:0032991,GO:0042851,GO:0042853,GO:0043436,GO:0044237,GO:0044238,GO:0044248,GO:0044281,GO:…	K00285-ko00360 Phenylalanine metabolism	COG0665-Glycine/D-amino acid oxidases (deaminating)[E]
b1188	384.696666667	46.303333333299996	3.05453336838	5.04486425072e-07	3.71453442824e-06	up	ycgB	PF04293 family protein YcgB	GO:0006950,GO:0006974,GO:0008150,GO:0009987,GO:0033554,GO:0050896,GO:0051716	-	COG2719-Uncharacterized conserved protein[S]
b1181	72.5766666667	32.5466666667	1.1569960032	0.00362932194968	0.010509340635299999	up	ycgN	putative metal-chelating domain-containing protein YcgN	-	-	COG2983-Uncharacterized conserved protein[S]
b1180	137.206666667	52.57	1.38403894159	2.63702783279e-05	0.000132447862221	up	ycgM	putative isomerase/hydrolase	-	-	COG0179-2-keto-4-pentenoate hydratase/2-oxohepta-3-ene-1,7-dioic acid hydratase (catechol pathway)[Q]
b1182	24.26	4.55	2.41464110003	8.20768365686e-07	5.76176661369e-06	up	hlyE	hemolysin E	GO:0001897,GO:0001906,GO:0001907,GO:0003674,GO:0005488,GO:0005515,GO:0005575,GO:0005576,GO:0005623,GO:0008150,GO:0009405,GO:0009987,GO:0010941,GO:0019835,GO:0019836,GO:0031640,GO:0035821,GO:0042597,GO:0042802,GO:0042981,GO:0043067,GO:0044003,GO:0044004,GO:0044179,GO:0044364,GO:0044403,GO:0044419,GO:0044464,GO:0044531,GO:0044532,GO:0044764,GO:0050789,GO:0050794,GO:0051701,GO:0051704,GO:0051715,GO:…	-	-
b0854	21.0066666667	4.8266666666699996	2.12174815193	2.90370970273e-05	0.00014532326495700002	up	potF	putrescine ABC transporter periplasmic binding protein	GO:0003674,GO:0005488,GO:0005575,GO:0005623,GO:0006810,GO:0006811,GO:0006812,GO:0008150,GO:0015695,GO:0015696,GO:0015846,GO:0015847,GO:0019808,GO:0019810,GO:0030288,GO:0030313,GO:0031975,GO:0042597,GO:0043167,GO:0043169,GO:0044464,GO:0051179,GO:0051234,GO:0070405,GO:0071702,GO:0071705	K11073-ko02010 ABC transporters	COG0687-Spermidine/putrescine-binding periplasmic protein[E]
b0855	11.1433333333	1.77	2.65435958881	5.32826722314e-08	4.78297008817e-07	up	potG	putrescine ABC transporter ATP binding subunit	GO:0000166,GO:0003674,GO:0003824,GO:0005215,GO:0005488,GO:0005524,GO:0005575,GO:0005623,GO:0005886,GO:0006810,GO:0006811,GO:0006812,GO:0008144,GO:0008150,GO:0008324,GO:0008519,GO:0015075,GO:0015101,GO:0015203,GO:0015399,GO:0015405,GO:0015417,GO:0015595,GO:0015606,GO:0015695,GO:0015696,GO:0015846,GO:0015847,GO:0015848,GO:0016020,GO:0016021,GO:0016462,GO:0016787,GO:0016817,GO:0016818,GO:0016887,GO:…	K11076-ko02010 ABC transporters	COG3842-ABC-type spermidine/putrescine transport systems, ATPase components[E]
b0856	6.936666666669999	2.07666666667	1.7399728967099997	0.00329247014623	0.00965436382498	up	potH	putrescine ABC transporter membrane subunit PotH	GO:0005575,GO:0005623,GO:0005886,GO:0005887,GO:0006810,GO:0006811,GO:0006812,GO:0008150,GO:0015695,GO:0015696,GO:0015846,GO:0015847,GO:0016020,GO:0016021,GO:0031224,GO:0031226,GO:0032991,GO:0043190,GO:0044425,GO:0044459,GO:0044464,GO:0051179,GO:0051234,GO:0071702,GO:0071705,GO:0071944,GO:0098533,GO:0098796,GO:0098797,GO:1902494,GO:1902495,GO:1904949,GO:1990351	K11075-ko02010 ABC transporters	COG1176-ABC-type spermidine/putrescine transport system, permease component I[E]
b0857	9.16333333333	1.51	2.60132395147	3.78968110026e-05	0.00018526841902700002	up	potI	putrescine ABC transporter membrane subunit PotI	GO:0005575,GO:0005623,GO:0005886,GO:0006810,GO:0006811,GO:0006812,GO:0008150,GO:0015695,GO:0015696,GO:0015846,GO:0015847,GO:0016020,GO:0016021,GO:0031224,GO:0032991,GO:0043190,GO:0044425,GO:0044459,GO:0044464,GO:0051179,GO:0051234,GO:0071702,GO:0071705,GO:0071944,GO:0098533,GO:0098796,GO:0098797,GO:1902494,GO:1902495,GO:1904949,GO:1990351	K11074-ko02010 ABC transporters	COG1177-ABC-type spermidine/putrescine transport system, permease component II[E]
b1851	92.5	218.33	-1.23898510914	1.2486165979299999e-09	1.4353987538600001e-08	down	edd	phosphogluconate dehydratase	GO:0003674,GO:0003824,GO:0004456,GO:0005975,GO:0006082,GO:0008150,GO:0008152,GO:0009056,GO:0009987,GO:0016052,GO:0016054,GO:0016829,GO:0016835,GO:0016836,GO:0019520,GO:0019521,GO:0019752,GO:0032787,GO:0043436,GO:0044237,GO:0044238,GO:0044248,GO:0044262,GO:0044275,GO:0044281,GO:0044282,GO:0046176,GO:0046177,GO:0046395,GO:0071704,GO:0072329,GO:1901575	K01690-ko01200 Carbon metabolism;ko00030 Pentose phosphate pathway	COG0129-Dihydroxyacid dehydratase/phosphogluconate dehydratase[EG]
b1856	145.623333333	61.27	1.24898878171	4.6105435277799995e-07	3.41261107784e-06	up	mepM	peptidoglycan endopeptidase MepM	GO:0000270,GO:0000920,GO:0001896,GO:0003674,GO:0003824,GO:0004175,GO:0004222,GO:0006022,GO:0006508,GO:0006807,GO:0008150,GO:0008152,GO:0008219,GO:0008233,GO:0008237,GO:0009987,GO:0012501,GO:0016787,GO:0019538,GO:0030203,GO:0043170,GO:0044238,GO:0051301,GO:0070011,GO:0071704,GO:0140096,GO:1901135,GO:1901564	-	COG0739-Membrane proteins related to metalloendopeptidases[M]
b1679	28.2666666667	8.503333333330001	1.73300136585	0.0009014865174510001	0.0030921720464399997	up	sufE	sulfur carrier protein SufE	GO:0003674,GO:0006464,GO:0006790,GO:0006807,GO:0006950,GO:0006979,GO:0008047,GO:0008150,GO:0008152,GO:0009987,GO:0016043,GO:0019538,GO:0022607,GO:0030234,GO:0031162,GO:0031163,GO:0036211,GO:0043085,GO:0043170,GO:0043412,GO:0044085,GO:0044093,GO:0044237,GO:0044238,GO:0044260,GO:0044267,GO:0050790,GO:0050896,GO:0065007,GO:0065009,GO:0071704,GO:0071840,GO:0097163,GO:0098772,GO:0140104,GO:1901564	-	COG2166-SufE protein probably involved in Fe-S center assembly[R]
b1678	347.69333333300006	88.2233333333	1.97858322934	0.0002228529236	0.000897153134225	up	ldtE	L,D-transpeptidase LdtE	GO:0000270,GO:0003674,GO:0003824,GO:0004180,GO:0004185,GO:0005575,GO:0005623,GO:0006022,GO:0006023,GO:0006024,GO:0006508,GO:0006807,GO:0008150,GO:0008152,GO:0008233,GO:0008234,GO:0008236,GO:0008238,GO:0009058,GO:0009059,GO:0009252,GO:0009273,GO:0009987,GO:0016740,GO:0016746,GO:0016755,GO:0016787,GO:0016807,GO:0017171,GO:0018104,GO:0019538,GO:0030203,GO:0034645,GO:0042546,GO:0042597,GO:0043164,GO:…	-	COG1376-Uncharacterized protein conserved in bacteria[S]
b1676	557.483333333	1256.41666667	-1.1723144063200002	3.6416909692600003e-13	6.952169320960001e-12	down	pykF	pyruvate kinase 1	GO:0003674,GO:0003824,GO:0004743,GO:0005488,GO:0005515,GO:0005575,GO:0005622,GO:0005623,GO:0005737,GO:0005829,GO:0005975,GO:0006082,GO:0006090,GO:0006091,GO:0006096,GO:0006139,GO:0006163,GO:0006164,GO:0006165,GO:0006725,GO:0006732,GO:0006733,GO:0006753,GO:0006754,GO:0006757,GO:0006793,GO:0006796,GO:0006807,GO:0006950,GO:0008150,GO:0008152,GO:0009056,GO:0009058,GO:0009108,GO:0009117,GO:0009123,GO:…	K00873-ko01200 Carbon metabolism;ko01230 Biosynthesis of amino acids;ko00010 Glycolysis / Gluconeogenesis;ko00620 Pyruvate metabolism;ko00230 Purine metabolism;ko04922 Glucagon signaling pathway;ko05230 Central carbon metabolism in cancer;ko05203 Viral carcinogenesis;ko04930 Type II diabetes mellitus	COG0469-Pyruvate kinase[G]
b1325	120.99	53.04	1.1897351310100002	0.00199207373142	0.00623483610746	up	ycjG	L-Ala-D/L-Glu epimerase	GO:0003674,GO:0003824,GO:0016853,GO:0016854,GO:0016855	-	COG4948-L-alanine-DL-glutamate epimerase and related enzymes of enolase superfamily[MR]
b1324	876.373333333	391.07	1.16411871863	0.000234412906282	0.0009374294327999999	up	tpx	lipid hydroperoxide peroxidase	GO:0003674,GO:0003824,GO:0004601,GO:0005575,GO:0005622,GO:0005623,GO:0005737,GO:0005829,GO:0006950,GO:0006979,GO:0008150,GO:0008152,GO:0008379,GO:0009636,GO:0009987,GO:0016209,GO:0016491,GO:0016667,GO:0016671,GO:0016684,GO:0032843,GO:0033554,GO:0034599,GO:0042221,GO:0044424,GO:0044444,GO:0044464,GO:0050896,GO:0051716,GO:0051920,GO:0055114,GO:0070887,GO:0097237,GO:0098754,GO:0098869,GO:1990748	-	COG2077-Peroxiredoxin[O]
b1327	10.5433333333	4.59333333333	1.19871766781	0.0145184984675	0.0347833872995	up	ycjY	putative hydrolase YcjY	GO:0008150,GO:0009987,GO:0051301	-	COG1073-Hydrolases of the alpha/beta superfamily[R]
b1322	55.9166666667	26.02	1.10365739854	0.00016273790482799997	0.000679793287594	up	ycjF	DUF697 domain-containing inner membrane protein YcjF	GO:0005575,GO:0005623,GO:0005886,GO:0016020,GO:0044464,GO:0071944	-	COG3768-Predicted membrane protein[S]
b0106	14.0366666667	5.646666666669999	1.31372900084	0.00225648089241	0.00695404885688	up	hofC	inner membrane protein HofC	GO:0002790,GO:0005575,GO:0005623,GO:0005886,GO:0006810,GO:0008104,GO:0008150,GO:0009306,GO:0009987,GO:0015031,GO:0015628,GO:0015833,GO:0016020,GO:0032940,GO:0033036,GO:0042886,GO:0044464,GO:0045184,GO:0046903,GO:0051179,GO:0051234,GO:0055085,GO:0071702,GO:0071705,GO:0071806,GO:0071944,GO:0098776	-	COG1459-Type II secretory pathway, component PulF[NU]
b0107	24.47	8.62	1.50525432699	0.0005512817189769999	0.00198791245501	up	hofB	T2SSE family protein	-	-	COG2804-Type II secretory pathway, ATPase PulE/Tfp pilus assembly pathway, ATPase PilB[NU]
b4484	1322.75666667	170.74	2.9536746994200005	2.57363290091e-14	5.45636040649e-13	up	cpxP	periplasmic protein CpxP	GO:0003674,GO:0005488,GO:0005515,GO:0005575,GO:0005623,GO:0006355,GO:0008150,GO:0009889,GO:0009890,GO:0009892,GO:0010468,GO:0010556,GO:0010558,GO:0010605,GO:0010629,GO:0019219,GO:0019222,GO:0030288,GO:0030313,GO:0031323,GO:0031324,GO:0031326,GO:0031327,GO:0031975,GO:0042597,GO:0042802,GO:0044464,GO:0045892,GO:0045934,GO:0048519,GO:0048523,GO:0050789,GO:0050794,GO:0051082,GO:0051171,GO:0051172,GO:…	-	COG3678-P pilus assembly/Cpx signaling pathway, periplasmic inhibitor/zinc-resistance associated protein[UNTP]
b0101	208.626666667	77.3266666667	1.4318856459600002	4.31407415207e-05	0.000208250330064	up	yacG	DNA gyrase inhibitor YacG	GO:0003674,GO:0004857,GO:0005488,GO:0008150,GO:0008270,GO:0008657,GO:0010911,GO:0030234,GO:0032780,GO:0042030,GO:0043086,GO:0043167,GO:0043169,GO:0043462,GO:0044092,GO:0046872,GO:0046914,GO:0050790,GO:0051336,GO:0051346,GO:0060589,GO:0060590,GO:0065007,GO:0065009,GO:0072586,GO:0098772,GO:2000371,GO:2000372	-	COG3024-Uncharacterized protein conserved in bacteria[S]
b4244	64.9866666667	950.22	-3.8700459171099997	4.7434504282400003e-45	1.4294726683399998e-42	down	pyrI	aspartate carbamoyltransferase, PyrI subunit	GO:0003674,GO:0003824,GO:0004070,GO:0005488,GO:0006139,GO:0006220,GO:0006221,GO:0006725,GO:0006753,GO:0006793,GO:0006796,GO:0006807,GO:0008150,GO:0008152,GO:0008270,GO:0009058,GO:0009117,GO:0009165,GO:0009218,GO:0009220,GO:0009259,GO:0009260,GO:0009987,GO:0016740,GO:0016741,GO:0016743,GO:0018130,GO:0019438,GO:0019637,GO:0019693,GO:0034641,GO:0034654,GO:0043167,GO:0043169,GO:0044237,GO:0044238,GO:…	K00610-ko00240 Pyrimidine metabolism;ko00250 Alanine, aspartate and glutamate metabolism	COG1781-Aspartate carbamoyltransferase, regulatory subunit[F]
b4246	1.2333333333299998	20.813333333299997	-4.07687336146	1.38237352359e-06	9.30180844662e-06	down	pyrL	pyrBI operon leader peptide	GO:0006139,GO:0006206,GO:0006220,GO:0006221,GO:0006355,GO:0006725,GO:0006753,GO:0006793,GO:0006796,GO:0006807,GO:0008150,GO:0008152,GO:0009058,GO:0009112,GO:0009117,GO:0009165,GO:0009889,GO:0009987,GO:0010468,GO:0010556,GO:0018130,GO:0019219,GO:0019222,GO:0019438,GO:0019637,GO:0019856,GO:0031323,GO:0031326,GO:0031554,GO:0031555,GO:0034641,GO:0034654,GO:0043244,GO:0044237,GO:0044238,GO:0044249,GO:…	-	-
b0580	17.1433333333	3.84666666667	2.15596692971	0.00794199477448	0.0204917266668	up	ybdJ	DUF1158 domain-containing protein YbdJ	-	-	-
b0581	70.61	17.92	1.97830187937	6.11446540901e-06	3.57793752575e-05	up	ybdK	putative glutamate--cysteine ligase 2	GO:0003674,GO:0003824,GO:0016874,GO:0016879	-	COG2170-Uncharacterized conserved protein[S]
b0588	2.7966666666699997	21.23	-2.92432415619	6.79740979427e-13	1.22035199668e-11	down	fepC	ferric enterobactin ABC transporter ATP binding subunit	GO:0000041,GO:0000166,GO:0003674,GO:0005215,GO:0005488,GO:0005524,GO:0005575,GO:0005623,GO:0005886,GO:0006810,GO:0006811,GO:0006812,GO:0006820,GO:0006826,GO:0008144,GO:0008150,GO:0015343,GO:0015620,GO:0015682,GO:0015685,GO:0015688,GO:0015711,GO:0015850,GO:0015891,GO:0016020,GO:0017076,GO:0022857,GO:0030001,GO:0030554,GO:0032553,GO:0032555,GO:0032559,GO:0035639,GO:0036094,GO:0042930,GO:0043167,GO:…	-	COG1120-ABC-type cobalamin/Fe3+-siderophores transport systems, ATPase components[PH]
b0589	1.77666666667	6.12	-1.78435862065	0.00021550078411000003	0.0008757216669610002	down	fepG	ferric enterobactin ABC transporter membrane subunit FepG	GO:0000041,GO:0003674,GO:0005215,GO:0005575,GO:0005623,GO:0005886,GO:0006810,GO:0006811,GO:0006812,GO:0006820,GO:0006826,GO:0008150,GO:0015343,GO:0015620,GO:0015682,GO:0015685,GO:0015688,GO:0015711,GO:0015850,GO:0015891,GO:0016020,GO:0022857,GO:0030001,GO:0042930,GO:0044464,GO:0044718,GO:0051179,GO:0051181,GO:0051184,GO:0051234,GO:0055085,GO:0071702,GO:0071944,GO:0072512,GO:1901678	-	COG4779-ABC-type enterobactin transport system, permease component[P]
b1782	127.633333333	322.71	-1.33823312467	4.67543311872e-20	2.03357240494e-18	down	mipA	MltA-interacting protein	GO:0000270,GO:0003674,GO:0005488,GO:0005515,GO:0005575,GO:0005623,GO:0006022,GO:0006023,GO:0006024,GO:0006807,GO:0008150,GO:0008152,GO:0009058,GO:0009059,GO:0009252,GO:0009273,GO:0009279,GO:0009987,GO:0016020,GO:0019867,GO:0030203,GO:0030312,GO:0030313,GO:0030674,GO:0031975,GO:0034645,GO:0042546,GO:0043170,GO:0044036,GO:0044038,GO:0044085,GO:0044237,GO:0044249,GO:0044260,GO:0044462,GO:0044464,GO:…	-	COG3713-Outer membrane protein V[M]
b0618	67.5733333333	158.84	-1.2330483370999998	5.1318256644e-06	3.07208252825e-05	down	citC	citrate lyase synthetase	GO:0003674,GO:0003824,GO:0006464,GO:0006807,GO:0008150,GO:0008152,GO:0008771,GO:0009987,GO:0016874,GO:0016877,GO:0016878,GO:0019538,GO:0036211,GO:0043170,GO:0043412,GO:0044237,GO:0044238,GO:0044260,GO:0044267,GO:0071704,GO:1901564	K01910-ko02020 Two-component system	COG3053-Citrate lyase synthetase[C]
b0038	377.61	36.3566666667	3.3766051328500004	1.57548359279e-39	2.46183899184e-37	up	caiB	gamma-butyrobetainyl-CoA:carnitine CoA transferase	GO:0003674,GO:0003824,GO:0006575,GO:0006577,GO:0006579,GO:0006807,GO:0008150,GO:0008152,GO:0008735,GO:0009056,GO:0009437,GO:0009987,GO:0016829,GO:0016835,GO:0016836,GO:0034641,GO:0042219,GO:0042413,GO:0044237,GO:0044248,GO:0044270,GO:0071704,GO:0097164,GO:1901564,GO:1901565,GO:1901575	-	COG1804-Predicted acyl-CoA transferases/carnitine dehydratase[C]
b0039	338.7	42.1466666667	3.0065175472	9.618078546549999e-40	1.62314693552e-37	up	caiA	crotonobetainyl-CoA reductase	-	-	COG1960-Acyl-CoA dehydrogenases[I]
b1525	54.2933333333	143.21	-1.39928527014	7.25191792472e-16	1.93644567876e-14	down	sad	succinate semialdehyde dehydrogenase (NAD(P)(+)) Sad	GO:0001505,GO:0003674,GO:0003824,GO:0004777,GO:0006082,GO:0006520,GO:0006525,GO:0006527,GO:0006576,GO:0006595,GO:0006598,GO:0006807,GO:0008150,GO:0008152,GO:0009013,GO:0009056,GO:0009063,GO:0009064,GO:0009065,GO:0009308,GO:0009310,GO:0009445,GO:0009447,GO:0009448,GO:0009450,GO:0009987,GO:0016054,GO:0016491,GO:0016620,GO:0016903,GO:0019752,GO:0032787,GO:0034641,GO:0042133,GO:0042135,GO:0042402,GO:…	K08324-ko00650 Butanoate metabolism;ko00250 Alanine, aspartate and glutamate metabolism;ko00760 Nicotinate and nicotinamide metabolism	COG1012-NAD-dependent aldehyde dehydrogenases[C]
b0032	79.0566666667	697.96	-3.14218532616	7.07232617229e-23	3.9784192161199995e-21	down	carA	carbamoyl-phosphate synthetase small subunit	GO:0000050,GO:0003674,GO:0003824,GO:0004088,GO:0005575,GO:0005622,GO:0005623,GO:0005737,GO:0005829,GO:0005951,GO:0006082,GO:0006139,GO:0006206,GO:0006207,GO:0006220,GO:0006221,GO:0006520,GO:0006525,GO:0006526,GO:0006541,GO:0006725,GO:0006753,GO:0006793,GO:0006796,GO:0006807,GO:0008150,GO:0008152,GO:0008652,GO:0009058,GO:0009064,GO:0009084,GO:0009112,GO:0009117,GO:0009165,GO:0009218,GO:0009220,GO:…	K01956-ko00240 Pyrimidine metabolism;ko00250 Alanine, aspartate and glutamate metabolism	COG0505-Carbamoylphosphate synthase small subunit[EF]
b0033	68.2966666667	322.553333333	-2.23965065384	6.83842214701e-13	1.2225128406e-11	down	carB	carbamoyl-phosphate synthetase large subunit	GO:0000050,GO:0000166,GO:0003674,GO:0003824,GO:0004087,GO:0004088,GO:0005488,GO:0005524,GO:0005575,GO:0005622,GO:0005623,GO:0005737,GO:0005829,GO:0005951,GO:0006082,GO:0006139,GO:0006206,GO:0006520,GO:0006525,GO:0006526,GO:0006725,GO:0006807,GO:0008144,GO:0008150,GO:0008152,GO:0008652,GO:0009058,GO:0009064,GO:0009084,GO:0009112,GO:0009987,GO:0016053,GO:0016597,GO:0016874,GO:0016879,GO:0016884,GO:…	K01955-ko00240 Pyrimidine metabolism;ko00250 Alanine, aspartate and glutamate metabolism	COG0458-Carbamoylphosphate synthase large subunit (split gene in MJ)[EF]
b0031	226.47666666700002	92.1366666667	1.29751511064	7.5231145441e-06	4.31668300773e-05	up	dapB	4-hydroxy-tetrahydrodipicolinate reductase	GO:0003674,GO:0003824,GO:0005488,GO:0005515,GO:0005575,GO:0005622,GO:0005623,GO:0005737,GO:0005829,GO:0006082,GO:0006520,GO:0006553,GO:0006807,GO:0008150,GO:0008152,GO:0008652,GO:0008839,GO:0009058,GO:0009066,GO:0009067,GO:0009085,GO:0009089,GO:0009987,GO:0016053,GO:0016491,GO:0016627,GO:0016628,GO:0019752,GO:0019877,GO:0042802,GO:0043436,GO:0043648,GO:0043650,GO:0044237,GO:0044238,GO:0044249,GO:…	K00215-ko01230 Biosynthesis of amino acids;ko00300 Lysine biosynthesis;ko00261 Monobactam biosynthesis	COG0289-Dihydrodipicolinate reductase[E]
b0036	100.476666667	6.59333333333	3.9297086779500003	1.0940953320599999e-28	9.82125150208e-27	up	caiD	crotonobetainyl-CoA hydratase	GO:0003674,GO:0003824,GO:0004300,GO:0006082,GO:0006575,GO:0006577,GO:0006579,GO:0006629,GO:0006631,GO:0006635,GO:0006807,GO:0008150,GO:0008152,GO:0008809,GO:0009056,GO:0009062,GO:0009437,GO:0009987,GO:0016042,GO:0016054,GO:0016829,GO:0016835,GO:0016836,GO:0016853,GO:0016854,GO:0016856,GO:0019395,GO:0019752,GO:0030258,GO:0032787,GO:0034440,GO:0034641,GO:0042219,GO:0042413,GO:0043436,GO:0044237,GO:…	-	COG1024-Enoyl-CoA hydratase/carnithine racemase[I]
b0035	105.77	15.5333333333	2.7674911283999997	8.56723808365e-17	2.4258508372399997e-15	up	caiE	putative transferase CaiE	GO:0003674,GO:0003824,GO:0006575,GO:0006577,GO:0006807,GO:0008150,GO:0008152,GO:0008735,GO:0009437,GO:0009987,GO:0016289,GO:0016787,GO:0016788,GO:0016790,GO:0016829,GO:0016835,GO:0016836,GO:0034641,GO:0044237,GO:0071704,GO:0097164,GO:1901564	-	COG0663-Carbonic anhydrases/acetyltransferases, isoleucine patch superfamily[R]
b0925	265.333333333	101.89333333299999	1.38074626796	0.0005913179515349999	0.00212501740846	up	ldtD	L,D-transpeptidase LdtD	GO:0003674,GO:0003824,GO:0004180,GO:0004185,GO:0006508,GO:0006807,GO:0006950,GO:0006974,GO:0008150,GO:0008152,GO:0008233,GO:0008234,GO:0008236,GO:0008238,GO:0009273,GO:0009987,GO:0016740,GO:0016746,GO:0016755,GO:0016787,GO:0016807,GO:0017171,GO:0019538,GO:0033554,GO:0042546,GO:0043164,GO:0043170,GO:0044036,GO:0044085,GO:0044237,GO:0044238,GO:0044260,GO:0050896,GO:0051716,GO:0070004,GO:0070008,GO:…	-	COG2989-Uncharacterized protein conserved in bacteria[S]
b0926	762.17	299.05	1.3497261053100003	0.000157571456097	0.0006595178306290001	up	mepK	peptidoglycan L,D-endopeptidase	-	-	COG3108-Uncharacterized protein conserved in bacteria[S]
b0927	288.303333333	121.26333333299999	1.24944413177	6.969728273439999e-07	5.00433473108e-06	up	gloC	hydroxyacylglutathione hydrolase GloC	GO:0003674,GO:0003824,GO:0004416,GO:0005575,GO:0005622,GO:0005623,GO:0005737,GO:0005829,GO:0006081,GO:0006082,GO:0006089,GO:0008150,GO:0008152,GO:0009056,GO:0009438,GO:0009987,GO:0016787,GO:0016788,GO:0016790,GO:0019243,GO:0019752,GO:0032787,GO:0042180,GO:0042182,GO:0043436,GO:0044237,GO:0044248,GO:0044281,GO:0044282,GO:0044424,GO:0044444,GO:0044464,GO:0046185,GO:0051596,GO:0061727,GO:0071704,GO:…	K01069-ko00620 Pyruvate metabolism	COG0491-Zn-dependent hydrolases, including glyoxylases[R]
b3984	1347.44333333	5246.13666667	-1.9610307898400003	4.82494608026e-27	3.9914602965899996e-25	down	rplA	50S ribosomal subunit protein L1	GO:0000027,GO:0000470,GO:0003674,GO:0003676,GO:0003723,GO:0003735,GO:0005198,GO:0005488,GO:0005575,GO:0005622,GO:0005623,GO:0005737,GO:0005829,GO:0005840,GO:0006139,GO:0006364,GO:0006396,GO:0006412,GO:0006417,GO:0006446,GO:0006518,GO:0006725,GO:0006807,GO:0006996,GO:0008150,GO:0008152,GO:0009058,GO:0009059,GO:0009889,GO:0009890,GO:0009892,GO:0009987,GO:0010467,GO:0010468,GO:0010556,GO:0010558,GO:…	K02863-ko03010 Ribosome	COG0081-Ribosomal protein L1[J]
b0329	654.77	236.676666667	1.46807074093	0.000706775290836	0.00249113195659	up	yahO	DUF1471 domain-containing protein YahO	GO:0008150,GO:0009314,GO:0009628,GO:0050896	-	-
b4464	7.533333333330001	3.13333333333	1.26559011074	0.0075843763591700005	0.019715640085900002	up	ghxQ	guanine/hypoxanthine transporter GhxQ	GO:0003674,GO:0005215,GO:0005345,GO:0005575,GO:0005623,GO:0005886,GO:0006810,GO:0006863,GO:0008150,GO:0015205,GO:0015208,GO:0015851,GO:0015854,GO:0016020,GO:0022857,GO:0035344,GO:0044464,GO:0051179,GO:0051234,GO:0055085,GO:0071702,GO:0071705,GO:0071944,GO:0072530,GO:0098657,GO:0098710,GO:0098739,GO:1903716,GO:1904823	-	COG2252-Permeases[R]
b4460	9.44666666667	2.35333333333	2.00509966965	3.03721381521e-05	0.000151465781163	up	araH	arabinose ABC transporter membrane subunit	GO:0005575,GO:0005623,GO:0005886,GO:0016020,GO:0016021,GO:0031224,GO:0044425,GO:0044464,GO:0071944	K10538-ko02010 ABC transporters	COG1172-Ribose/xylose/arabinose/galactoside ABC-type transport systems, permease components[G]
b4468	3.13666666667	0.37	3.08363504638	0.00133922074379	0.00439018828131	up	glcE	glycolate dehydrogenase, putative FAD-binding subunit	GO:0003674,GO:0003824,GO:0006066,GO:0006082,GO:0008150,GO:0008152,GO:0009056,GO:0009441,GO:0009987,GO:0016054,GO:0016491,GO:0016614,GO:0017144,GO:0019154,GO:0019752,GO:0032787,GO:0034308,GO:0034310,GO:0042737,GO:0043436,GO:0044237,GO:0044248,GO:0044281,GO:0044282,GO:0046164,GO:0046296,GO:0046395,GO:0055114,GO:0071704,GO:0072329,GO:1901575,GO:1901615,GO:1901616	K11472-ko00630 Glyoxylate and dicarboxylate metabolism	COG0277-FAD/FMN-containing dehydrogenases[C]
b3320	1692.5	4600.22333333	-1.44254806956	1.70885896522e-18	5.95840989609e-17	down	rplC	50S ribosomal subunit protein L3	GO:0000027,GO:0003674,GO:0003735,GO:0005198,GO:0005575,GO:0005622,GO:0005623,GO:0005737,GO:0005829,GO:0005840,GO:0006412,GO:0006518,GO:0006807,GO:0006996,GO:0008150,GO:0008152,GO:0009058,GO:0009059,GO:0009987,GO:0010467,GO:0015934,GO:0016043,GO:0019538,GO:0022607,GO:0022613,GO:0022618,GO:0022625,GO:0022626,GO:0032991,GO:0034622,GO:0034641,GO:0034645,GO:0042254,GO:0042255,GO:0042273,GO:0043043,GO:…	K02906-ko03010 Ribosome	COG0087-Ribosomal protein L3[J]
b2541	9.246666666669999	3.2033333333300003	1.52935945155	0.00472122914956	0.013113144030299999	up	hcaB	2,3-dihydroxy-2,3-dihydrophenylpropionate dehydrogenase	GO:0006082,GO:0006725,GO:0006805,GO:0008150,GO:0008152,GO:0009056,GO:0009410,GO:0009987,GO:0016054,GO:0016999,GO:0017001,GO:0017144,GO:0018962,GO:0019380,GO:0019439,GO:0019752,GO:0032787,GO:0042178,GO:0042221,GO:0042537,GO:0043436,GO:0044237,GO:0044248,GO:0044281,GO:0044282,GO:0046395,GO:0050896,GO:0051716,GO:0070887,GO:0071466,GO:0071704,GO:0072329,GO:1901360,GO:1901361,GO:1901575	K05711-ko01220 Degradation of aromatic compounds;ko00360 Phenylalanine metabolism	COG4221-Short-chain alcohol dehydrogenase of unknown specificity[R]
b2542	10.85	4.71	1.20389607772	0.00473886171106	0.0131534589204	up	hcaD	putative 3-phenylpropionate/cinnamate dioxygenase ferredoxin reductase subunit	GO:0006082,GO:0006725,GO:0006805,GO:0008150,GO:0008152,GO:0009056,GO:0009410,GO:0009987,GO:0016054,GO:0016999,GO:0017001,GO:0017144,GO:0018962,GO:0019380,GO:0019439,GO:0019752,GO:0032787,GO:0042178,GO:0042221,GO:0042537,GO:0043436,GO:0044237,GO:0044248,GO:0044281,GO:0044282,GO:0046395,GO:0050896,GO:0051716,GO:0070887,GO:0071466,GO:0071704,GO:0072329,GO:1901360,GO:1901361,GO:1901575	K00529-ko01220 Degradation of aromatic compounds;ko00071 Fatty acid degradation;ko00360 Phenylalanine metabolism	COG1251-NAD(P)H-nitrite reductase[C]
b1776	15.33	5.413333333330001	1.50176856519	0.00019646243321400002	0.0008070228539389999	up	ydjL	putative zinc-binding dehydrogenase YdjL	-	-	COG1064-Zn-dependent alcohol dehydrogenases[R]
b2543	23.886666666700002	7.103333333330001	1.7496374504299999	0.0012635316947	0.00415822170041	up	yphA	putative inner membrane protein	GO:0005575,GO:0005623,GO:0005886,GO:0016020,GO:0044464,GO:0071944	-	COG2259-Predicted membrane protein[S]
b4669	0.0001	10.516666666699999	-16.682317978900002	0.007070203382229999	0.0185389608885	down	ilvX	uncharacterized protein IlvX	-	-	-
b2052	10.25	2.52	2.0241282708900004	4.87591414486e-05	0.000231922004252	up	fcl	GDP-L-fucose synthase	GO:0003674,GO:0003824,GO:0005575,GO:0005622,GO:0005623,GO:0005737,GO:0006139,GO:0006725,GO:0006793,GO:0006807,GO:0008150,GO:0008152,GO:0009058,GO:0009225,GO:0009226,GO:0009987,GO:0016491,GO:0016614,GO:0016616,GO:0018130,GO:0019438,GO:0034641,GO:0034654,GO:0042350,GO:0044237,GO:0044238,GO:0044249,GO:0044271,GO:0044281,GO:0044424,GO:0044464,GO:0046368,GO:0046483,GO:0050577,GO:0055086,GO:0055114,GO:…	K02377-ko00051 Fructose and mannose metabolism;ko00520 Amino sugar and nucleotide sugar metabolism	COG0451-Nucleoside-diphosphate-sugar epimerases[MG]
b3161	37.65	16.2733333333	1.2101400705	0.0166251180843	0.039119561181000004	up	mtr	tryptophan:H(+) symporter Mtr	GO:0003333,GO:0003674,GO:0005215,GO:0005300,GO:0005342,GO:0005575,GO:0005623,GO:0005886,GO:0005887,GO:0006810,GO:0006811,GO:0006812,GO:0006820,GO:0006855,GO:0006865,GO:0008150,GO:0008324,GO:0008509,GO:0008514,GO:0015075,GO:0015171,GO:0015173,GO:0015179,GO:0015196,GO:0015238,GO:0015291,GO:0015293,GO:0015318,GO:0015711,GO:0015801,GO:0015807,GO:0015827,GO:0015849,GO:0015893,GO:0016020,GO:0016021,GO:…	-	COG0814-Amino acid permeases[E]
b3160	71.3366666667	30.0766666667	1.24599911984	2.06897966174e-05	0.000106842413622	up	yhbW	putative luciferase-like monooxygenase YhbW	GO:0005575,GO:0005622,GO:0005623,GO:0005737,GO:0005829,GO:0044424,GO:0044444,GO:0044464	-	COG2141-Coenzyme F420-dependent N5,N10-methylene tetrahydromethanopterin reductase and related flavin-dependent oxidoreductases[C]
b3165	875.03	3101.0	-1.8253291409099999	9.208092534430001e-20	3.8848942402699995e-18	down	rpsO	30S ribosomal subunit protein S15	GO:0000028,GO:0003674,GO:0003676,GO:0003723,GO:0003735,GO:0005198,GO:0005488,GO:0005575,GO:0005622,GO:0005623,GO:0005737,GO:0005829,GO:0005840,GO:0006139,GO:0006378,GO:0006396,GO:0006397,GO:0006412,GO:0006518,GO:0006725,GO:0006807,GO:0006996,GO:0008150,GO:0008152,GO:0009058,GO:0009059,GO:0009987,GO:0010467,GO:0015935,GO:0016043,GO:0016070,GO:0016071,GO:0019538,GO:0019843,GO:0022607,GO:0022613,GO:…	K02956-ko03010 Ribosome	COG0184-Ribosomal protein S15P/S13E[J]
b1476	13.596666666700001	38.1433333333	-1.4881779193900002	5.49220791598e-10	6.65851298779e-09	down	fdnI	formate dehydrogenase N subunit gamma	GO:0003674,GO:0003824,GO:0005488,GO:0005575,GO:0005623,GO:0005886,GO:0005887,GO:0006082,GO:0006091,GO:0008150,GO:0008152,GO:0009055,GO:0009061,GO:0009326,GO:0009987,GO:0015942,GO:0015944,GO:0015980,GO:0016020,GO:0016021,GO:0016491,GO:0016903,GO:0016999,GO:0017144,GO:0019752,GO:0020037,GO:0022900,GO:0031224,GO:0031226,GO:0032787,GO:0032991,GO:0036397,GO:0043436,GO:0044237,GO:0044281,GO:0044425,GO:…	K08350-ko02020 Two-component system	COG2864-Cytochrome b subunit of formate dehydrogenase[C]
b3309	1498.03	6252.59	-2.06138740283	8.79604321835e-14	1.7927780839700001e-12	down	rplX	50S ribosomal subunit protein L24	GO:0000027,GO:0003674,GO:0003735,GO:0005198,GO:0005575,GO:0005622,GO:0005623,GO:0005737,GO:0005829,GO:0005840,GO:0006412,GO:0006518,GO:0006807,GO:0006996,GO:0008150,GO:0008152,GO:0009058,GO:0009059,GO:0009987,GO:0010467,GO:0015934,GO:0016043,GO:0019538,GO:0022607,GO:0022613,GO:0022618,GO:0022625,GO:0022626,GO:0032991,GO:0034622,GO:0034641,GO:0034645,GO:0042254,GO:0042255,GO:0042273,GO:0043043,GO:…	K02895-ko03010 Ribosome	COG0198-Ribosomal protein L24[J]
b3308	1112.33333333	3470.59666667	-1.6415945271599999	8.34876321407e-13	1.46155319503e-11	down	rplE	50S ribosomal subunit protein L5	GO:0000027,GO:0003674,GO:0003676,GO:0003723,GO:0003735,GO:0005198,GO:0005488,GO:0005575,GO:0005622,GO:0005623,GO:0005737,GO:0005829,GO:0005840,GO:0006412,GO:0006518,GO:0006807,GO:0006996,GO:0008097,GO:0008150,GO:0008152,GO:0009058,GO:0009059,GO:0009987,GO:0010467,GO:0015934,GO:0016043,GO:0019538,GO:0019843,GO:0022607,GO:0022613,GO:0022618,GO:0022625,GO:0022626,GO:0032991,GO:0034622,GO:0034641,GO:…	K02931-ko03010 Ribosome	COG0094-Ribosomal protein L5[J]
b3301	2038.26333333	6454.65	-1.66299841581	1.9855340622799998e-25	1.46964354539e-23	down	rplO	50S ribosomal subunit protein L15	GO:0003674,GO:0003735,GO:0005198,GO:0005575,GO:0005622,GO:0005623,GO:0005737,GO:0005829,GO:0005840,GO:0006412,GO:0006518,GO:0006807,GO:0008150,GO:0008152,GO:0009058,GO:0009059,GO:0009987,GO:0010467,GO:0015934,GO:0019538,GO:0022625,GO:0022626,GO:0032991,GO:0034641,GO:0034645,GO:0043043,GO:0043170,GO:0043226,GO:0043228,GO:0043229,GO:0043232,GO:0043603,GO:0043604,GO:0044237,GO:0044238,GO:0044249,GO:…	K02876-ko03010 Ribosome	COG0200-Ribosomal protein L15[J]
b3300	1531.02666667	3166.78333333	-1.0485187524600001	8.32799495107e-12	1.28232885761e-10	down	secY	Sec translocon subunit SecY	GO:0002790,GO:0003674,GO:0005048,GO:0005215,GO:0005488,GO:0005575,GO:0005623,GO:0005886,GO:0005887,GO:0006605,GO:0006612,GO:0006613,GO:0006614,GO:0006616,GO:0006810,GO:0006886,GO:0008104,GO:0008150,GO:0008320,GO:0008565,GO:0009306,GO:0009987,GO:0015031,GO:0015833,GO:0016020,GO:0016021,GO:0016043,GO:0022857,GO:0022884,GO:0031224,GO:0031226,GO:0031522,GO:0032940,GO:0032978,GO:0032991,GO:0033036,GO:…	K03076-ko03060 Protein export;ko03070 Bacterial secretion system;ko02024 Quorum sensing	COG0201-Preprotein translocase subunit SecY[U]
b3303	1669.9	5903.24666667	-1.8217469147499998	2.0623854695299995e-24	1.35958541414e-22	down	rpsE	30S ribosomal subunit protein S5	GO:0000028,GO:0003674,GO:0003735,GO:0005198,GO:0005575,GO:0005622,GO:0005623,GO:0005737,GO:0005829,GO:0005840,GO:0006412,GO:0006518,GO:0006807,GO:0006996,GO:0008150,GO:0008152,GO:0009058,GO:0009059,GO:0009987,GO:0010467,GO:0015935,GO:0016043,GO:0019538,GO:0022607,GO:0022613,GO:0022618,GO:0022626,GO:0022627,GO:0032991,GO:0034622,GO:0034641,GO:0034645,GO:0042254,GO:0042255,GO:0042274,GO:0043043,GO:…	K02988-ko03010 Ribosome	COG0098-Ribosomal protein S5[J]
b3302	664.5333333330001	1744.45333333	-1.3923615311000002	1.12125399125e-13	2.23140122126e-12	down	rpmD	50S ribosomal subunit protein L30	GO:0000027,GO:0003674,GO:0003735,GO:0005198,GO:0005575,GO:0005622,GO:0005623,GO:0005737,GO:0005829,GO:0005840,GO:0006412,GO:0006518,GO:0006807,GO:0006996,GO:0008150,GO:0008152,GO:0009058,GO:0009059,GO:0009987,GO:0010467,GO:0015934,GO:0016043,GO:0019538,GO:0022607,GO:0022613,GO:0022618,GO:0022625,GO:0022626,GO:0032991,GO:0034622,GO:0034641,GO:0034645,GO:0042254,GO:0042255,GO:0042273,GO:0043043,GO:…	K02907-ko03010 Ribosome	COG1841-Ribosomal protein L30/L7E[J]
b3305	1433.08333333	4839.79	-1.75582194558	1.08434062107e-17	3.41405453754e-16	down	rplF	50S ribosomal subunit protein L6	GO:0000027,GO:0002181,GO:0003674,GO:0003676,GO:0003723,GO:0003735,GO:0005198,GO:0005488,GO:0005575,GO:0005622,GO:0005623,GO:0005737,GO:0005829,GO:0005840,GO:0006412,GO:0006518,GO:0006807,GO:0006996,GO:0008150,GO:0008152,GO:0009058,GO:0009059,GO:0009987,GO:0010467,GO:0015934,GO:0016043,GO:0019538,GO:0019843,GO:0022607,GO:0022613,GO:0022618,GO:0022625,GO:0022626,GO:0032991,GO:0034622,GO:0034641,GO:…	K02933-ko03010 Ribosome	COG0097-Ribosomal protein L6P/L9E[J]
b3304	1258.25666667	3673.14333333	-1.54558895225	2.32356185535e-13	4.51756104503e-12	down	rplR	50S ribosomal subunit protein L18	GO:0003674,GO:0003676,GO:0003723,GO:0003735,GO:0005198,GO:0005488,GO:0005575,GO:0005622,GO:0005623,GO:0005737,GO:0005829,GO:0005840,GO:0006412,GO:0006518,GO:0006807,GO:0008097,GO:0008150,GO:0008152,GO:0009058,GO:0009059,GO:0009987,GO:0010467,GO:0015934,GO:0019538,GO:0019843,GO:0022625,GO:0022626,GO:0032991,GO:0034641,GO:0034645,GO:0043043,GO:0043170,GO:0043226,GO:0043228,GO:0043229,GO:0043232,GO:…	K02881-ko03010 Ribosome	COG0256-Ribosomal protein L18[J]
b3307	2416.05333333	7469.34333333	-1.6283291122999999	3.27147780922e-11	4.60078829237e-10	down	rpsN	30S ribosomal subunit protein S14	GO:0000028,GO:0003674,GO:0003735,GO:0005198,GO:0005575,GO:0005622,GO:0005623,GO:0005737,GO:0005829,GO:0005840,GO:0006412,GO:0006518,GO:0006807,GO:0006996,GO:0008150,GO:0008152,GO:0009058,GO:0009059,GO:0009987,GO:0010467,GO:0015935,GO:0016043,GO:0019538,GO:0022607,GO:0022613,GO:0022618,GO:0022626,GO:0022627,GO:0032991,GO:0034622,GO:0034641,GO:0034645,GO:0042254,GO:0042255,GO:0042274,GO:0043043,GO:…	K02954-ko03010 Ribosome	COG0199-Ribosomal protein S14[J]
b3306	1518.65666667	5755.95	-1.92225831338	5.4922476362499994e-17	1.5980546742999999e-15	down	rpsH	30S ribosomal subunit protein S8	GO:0000028,GO:0003674,GO:0003676,GO:0003723,GO:0003735,GO:0005198,GO:0005488,GO:0005575,GO:0005622,GO:0005623,GO:0005737,GO:0005829,GO:0005840,GO:0006412,GO:0006518,GO:0006807,GO:0006996,GO:0008150,GO:0008152,GO:0009058,GO:0009059,GO:0009894,GO:0009987,GO:0010467,GO:0010468,GO:0010608,GO:0015935,GO:0016043,GO:0019219,GO:0019222,GO:0019538,GO:0019843,GO:0022607,GO:0022613,GO:0022618,GO:0022626,GO:…	K02994-ko03010 Ribosome	COG0096-Ribosomal protein S8[J]
b1498	103.696666667	43.1633333333	1.26449133154	0.00025362098726	0.00100472013639	up	ydeN	putative sulfatase YdeN	GO:0005575,GO:0005623,GO:0030288,GO:0030313,GO:0031975,GO:0042597,GO:0044464	-	COG3119-Arylsulfatase A and related enzymes[P]
b4329	534.87	85.10666666670001	2.65184423532	2.01177633481e-30	2.07016691623e-28	up	yjiG	Gate family protein YjiG	GO:0005575,GO:0005623,GO:0005886,GO:0016020,GO:0044464,GO:0071944	-	COG0700-Uncharacterized membrane protein[S]
b2367	0.596666666667	1.47	-1.30081906829	0.004521947579449999	0.0126428739812	down	emrY	tripartite efflux pump membrane subunit EmrY	GO:0003674,GO:0005215,GO:0005575,GO:0005623,GO:0005886,GO:0005887,GO:0006810,GO:0006950,GO:0006974,GO:0008150,GO:0009987,GO:0016020,GO:0016021,GO:0022857,GO:0031224,GO:0031226,GO:0033554,GO:0042221,GO:0044425,GO:0044459,GO:0044464,GO:0046677,GO:0050896,GO:0051179,GO:0051234,GO:0051716,GO:0055085,GO:0071944	K07786-ko02020 Two-component system	-
b2368	0.273333333333	1.07	-1.9688774825	0.0101474405673	0.0253625899012	down	emrK	tripartite efflux pump membrane fusion protein EmrK	GO:0003674,GO:0005488,GO:0005515,GO:0005575,GO:0005623,GO:0005886,GO:0006950,GO:0006974,GO:0008150,GO:0009897,GO:0009986,GO:0009987,GO:0016020,GO:0031224,GO:0031226,GO:0031233,GO:0031237,GO:0033554,GO:0042221,GO:0042802,GO:0044425,GO:0044459,GO:0044464,GO:0046677,GO:0050896,GO:0051716,GO:0071944,GO:0098552,GO:0098567	K07797-ko02020 Two-component system	COG1566-Multidrug resistance efflux pump[V]
b1258	5.413333333330001	0.64	3.0803734164599996	0.00347578046331	0.010120302122	up	yciF	DUF892 domain-containing protein YciF	GO:0006950,GO:0006974,GO:0008150,GO:0009987,GO:0033554,GO:0050896,GO:0051716	-	COG3685-Uncharacterized protein conserved in bacteria[S]
b3765	12.2133333333	3.25	1.9099453794599999	4.848698792e-05	0.00023088781268000002	up	yifB	putative magnesium chelatase YifB	GO:0003674,GO:0003824,GO:0004176,GO:0006508,GO:0006807,GO:0008150,GO:0008152,GO:0008233,GO:0016462,GO:0016787,GO:0016817,GO:0016818,GO:0016887,GO:0017111,GO:0019538,GO:0042623,GO:0043170,GO:0044238,GO:0070011,GO:0071704,GO:0140096,GO:1901564	-	COG0606-Predicted ATPase with chaperone activity[O]
b3760	17.9433333333	64.5666666667	-1.84734162347	8.01883349568e-06	4.55830973506e-05	down	aspT	tRNA-Asp	-	-	-
b3415	8.21333333333	1.86666666667	2.13750352375	0.00149780113093	0.00483121022276	up	gntT	high-affinity gluconate transporter	GO:0003674,GO:0005215,GO:0005342,GO:0005575,GO:0005623,GO:0005886,GO:0005887,GO:0006810,GO:0006811,GO:0006820,GO:0008028,GO:0008150,GO:0008509,GO:0008514,GO:0008643,GO:0015075,GO:0015128,GO:0015144,GO:0015318,GO:0015711,GO:0015718,GO:0015849,GO:0016020,GO:0016021,GO:0022857,GO:0031224,GO:0031226,GO:0034219,GO:0034220,GO:0035429,GO:0042873,GO:0042879,GO:0044425,GO:0044459,GO:0044464,GO:0046942,GO:…	-	COG2610-H+/gluconate symporter and related permeases[GE]
b3417	765.126666667	2755.16	-1.8483655918900002	8.09487287037e-17	2.3075857189299998e-15	down	malP	maltodextrin phosphorylase	GO:0000272,GO:0003674,GO:0003824,GO:0004645,GO:0005488,GO:0005575,GO:0005622,GO:0005623,GO:0005737,GO:0005829,GO:0005975,GO:0005976,GO:0005977,GO:0005980,GO:0006073,GO:0006091,GO:0006112,GO:0008144,GO:0008150,GO:0008152,GO:0008184,GO:0009056,GO:0009057,GO:0009251,GO:0009987,GO:0015980,GO:0016052,GO:0016740,GO:0016757,GO:0016758,GO:0019842,GO:0030170,GO:0030978,GO:0030980,GO:0031220,GO:0036094,GO:…	K00688-ko00500 Starch and sucrose metabolism;ko04910 Insulin signaling pathway;ko04922 Glucagon signaling pathway;ko04931 Insulin resistance	COG0058-Glucan phosphorylase[G]
b3416	420.78	1106.67666667	-1.39509573824	1.45684435084e-14	3.2520774159799997e-13	down	malQ	4-alpha-glucanotransferase	GO:0000023,GO:0000025,GO:0003674,GO:0003824,GO:0004133,GO:0004134,GO:0005575,GO:0005622,GO:0005623,GO:0005737,GO:0005829,GO:0005975,GO:0005976,GO:0005977,GO:0005984,GO:0006073,GO:0006091,GO:0006112,GO:0008150,GO:0008152,GO:0009056,GO:0009311,GO:0009313,GO:0009987,GO:0015980,GO:0016052,GO:0016740,GO:0016757,GO:0016758,GO:0043170,GO:0044042,GO:0044237,GO:0044238,GO:0044248,GO:0044260,GO:0044262,GO:…	K00705-ko00500 Starch and sucrose metabolism	COG1640-4-alpha-glucanotransferase[G]
b2148	94.3966666667	7.613333333330001	3.63213576609	2.26251435154e-26	1.76769408318e-24	up	mglC	D-galactose/methyl-galactoside ABC transporter membrane subunit	GO:0003674,GO:0005215,GO:0005354,GO:0005575,GO:0005623,GO:0005886,GO:0006810,GO:0006950,GO:0006974,GO:0008150,GO:0008643,GO:0008645,GO:0009987,GO:0015144,GO:0015145,GO:0015149,GO:0015592,GO:0015749,GO:0015757,GO:0015765,GO:0016020,GO:0016021,GO:0022857,GO:0031224,GO:0033554,GO:0034219,GO:0044425,GO:0044464,GO:0050896,GO:0051119,GO:0051179,GO:0051234,GO:0051716,GO:0055085,GO:0071702,GO:0071944,GO:…	K10541-ko02010 ABC transporters	COG4211-ABC-type glucose/galactose transport system, permease component[G]
b2149	155.936666667	11.46	3.76628125143	2.70307400629e-19	1.08612087929e-17	up	mglA	D-galactose/methyl-galactoside ABC transporter ATP binding subunit	GO:0000166,GO:0003674,GO:0005215,GO:0005354,GO:0005488,GO:0005524,GO:0005575,GO:0005623,GO:0005886,GO:0006810,GO:0006950,GO:0006974,GO:0008144,GO:0008150,GO:0008643,GO:0008645,GO:0009987,GO:0015144,GO:0015145,GO:0015149,GO:0015592,GO:0015749,GO:0015757,GO:0015765,GO:0016020,GO:0017076,GO:0022857,GO:0030554,GO:0032553,GO:0032555,GO:0032559,GO:0033554,GO:0034219,GO:0035639,GO:0036094,GO:0043167,GO:…	K10542-ko02010 ABC transporters	COG1129-ABC-type sugar transport system, ATPase component[G]
b2141	27.36	99.6533333333	-1.86484983277	7.17147709806e-15	1.6533585725e-13	down	yohJ	putative 3-hydroxypropanoate export protein YohJ	GO:0005575,GO:0005623,GO:0005886,GO:0016020,GO:0044464,GO:0071944	-	COG1380-Putative effector of murein hydrolase LrgA[R]
b2142	36.6766666667	131.473333333	-1.8418357764500002	2.55477893061e-23	1.49702948726e-21	down	yohK	putative 3-hydroxypropanoate export protein YohK	GO:0005575,GO:0005623,GO:0005886,GO:0016020,GO:0044464,GO:0071944	-	COG1346-Putative effector of murein hydrolase[M]
b2093	1791.96666667	872.86	1.03772162092	0.0012007864246199999	0.0039734258239	up	gatB	galactitol-specific PTS enzyme IIB component	GO:0003674,GO:0003824,GO:0005215,GO:0005575,GO:0005622,GO:0005623,GO:0005737,GO:0005829,GO:0005886,GO:0006810,GO:0008150,GO:0008643,GO:0009401,GO:0015144,GO:0015791,GO:0015796,GO:0015850,GO:0016020,GO:0016740,GO:0016772,GO:0016773,GO:0022804,GO:0022857,GO:0034219,GO:0044424,GO:0044444,GO:0044464,GO:0051179,GO:0051234,GO:0055085,GO:0071702,GO:0071944,GO:0090563,GO:0090584	K02774-ko00052 Galactose metabolism;ko02060 Phosphotransferase system (PTS)	COG3414-Phosphotransferase system, galactitol-specific IIB component[G]
b2091	13.736666666700001	4.00666666667	1.77755756757	0.0129239755547	0.031445359207099996	up	gatD	galactitol-1-phosphate 5-dehydrogenase	GO:0003674,GO:0003824,GO:0005488,GO:0005515,GO:0005575,GO:0005622,GO:0005623,GO:0005737,GO:0005829,GO:0005975,GO:0006059,GO:0006066,GO:0008150,GO:0008152,GO:0008270,GO:0008868,GO:0009056,GO:0009987,GO:0016052,GO:0016491,GO:0016614,GO:0016616,GO:0019400,GO:0019402,GO:0019404,GO:0019405,GO:0019407,GO:0019751,GO:0042802,GO:0043167,GO:0043169,GO:0044237,GO:0044238,GO:0044248,GO:0044262,GO:0044275,GO:…	K00094-ko00052 Galactose metabolism	COG1064-Zn-dependent alcohol dehydrogenases[R]
b2097	942.0533333330001	162.276666667	2.5373531652900003	9.18131341251e-12	1.3962778301799997e-10	up	fbaB	fructose-bisphosphate aldolase class I	GO:0003674,GO:0003824,GO:0004332,GO:0005488,GO:0005515,GO:0005575,GO:0005622,GO:0005623,GO:0005737,GO:0005829,GO:0016829,GO:0016830,GO:0016832,GO:0042802,GO:0044424,GO:0044444,GO:0044464	K11645-ko01200 Carbon metabolism;ko01230 Biosynthesis of amino acids;ko00010 Glycolysis / Gluconeogenesis;ko00030 Pentose phosphate pathway;ko00051 Fructose and mannose metabolism;ko00710 Carbon fixation in photosynthetic organisms;ko00680 Methane metabolism	COG1830-DhnA-type fructose-1,6-bisphosphate aldolase and related enzymes[G]
b2094	3552.63	1701.74333333	1.0618739845	0.0013781519287900002	0.00449337170601	up	gatA	galactitol-specific PTS enzyme IIA component	GO:0003674,GO:0003824,GO:0005215,GO:0005575,GO:0005622,GO:0005623,GO:0005737,GO:0005829,GO:0005886,GO:0006810,GO:0008150,GO:0008643,GO:0009401,GO:0015144,GO:0015791,GO:0015796,GO:0015850,GO:0016020,GO:0016740,GO:0016772,GO:0016773,GO:0022804,GO:0022857,GO:0034219,GO:0044424,GO:0044444,GO:0044464,GO:0051179,GO:0051234,GO:0055085,GO:0071702,GO:0071944,GO:0090563,GO:0090584	K02773-ko00052 Galactose metabolism;ko02060 Phosphotransferase system (PTS)	-
b2095	9986.74666667	3854.43333333	1.3734959996399998	6.411925119130001e-10	7.685202294769999e-09	up	gatZ	putative tagatose-1,6-bisphosphate aldolase 2 chaperone	GO:0003674,GO:0005215,GO:0005575,GO:0005623,GO:0005886,GO:0005887,GO:0006810,GO:0008150,GO:0008643,GO:0009401,GO:0015144,GO:0016020,GO:0016021,GO:0022857,GO:0031224,GO:0031226,GO:0034219,GO:0044425,GO:0044459,GO:0044464,GO:0051119,GO:0051179,GO:0051234,GO:0055085,GO:0071702,GO:0071944	K16371-ko00052 Galactose metabolism	COG4573-Predicted tagatose 6-phosphate kinase[G]
b2562	4.88	12.816666666700002	-1.39306804457	0.00100540024332	0.00340474340896	down	yfhL	putative 4Fe-4S cluster-containing protein YfhL	-	-	-
b2561	9.49333333333	19.5333333333	-1.04095151834	1.68120353446e-07	1.35621371164e-06	down	yfhH	putative DNA-binding transcriptional regulator YfhH	GO:0003674,GO:0003700,GO:0005575,GO:0005622,GO:0005623,GO:0005737,GO:0005829,GO:0006355,GO:0008150,GO:0009889,GO:0010468,GO:0010556,GO:0019219,GO:0019222,GO:0031323,GO:0031326,GO:0044424,GO:0044444,GO:0044464,GO:0050789,GO:0050794,GO:0051171,GO:0051252,GO:0060255,GO:0065007,GO:0080090,GO:0140110,GO:1903506,GO:2000112,GO:2001141	-	COG1737-Transcriptional regulators[K]
b4187	54.8966666667	21.9633333333	1.3216215251999999	0.00242414332438	0.0073897837323500006	up	aidB	putative acyl-CoA dehydrogenase AidB	GO:0003674,GO:0003676,GO:0003677,GO:0003824,GO:0003995,GO:0005488,GO:0005515,GO:0006355,GO:0006950,GO:0006974,GO:0008150,GO:0008152,GO:0008470,GO:0009889,GO:0009890,GO:0009892,GO:0009987,GO:0010468,GO:0010556,GO:0010558,GO:0010605,GO:0010629,GO:0016491,GO:0016627,GO:0019219,GO:0019222,GO:0031323,GO:0031324,GO:0031326,GO:0031327,GO:0033554,GO:0042802,GO:0043565,GO:0045892,GO:0045934,GO:0048519,GO:…	-	COG1960-Acyl-CoA dehydrogenases[I]
b1482	321.2	94.0133333333	1.77253460787	5.29225483538e-06	3.14036893818e-05	up	osmC	osmotically inducible peroxiredoxin OsmC	GO:0003674,GO:0003824,GO:0004601,GO:0005575,GO:0005622,GO:0005623,GO:0005737,GO:0005829,GO:0006950,GO:0006970,GO:0006972,GO:0006979,GO:0008150,GO:0008152,GO:0009628,GO:0009636,GO:0009987,GO:0016209,GO:0016491,GO:0016684,GO:0033194,GO:0042221,GO:0044424,GO:0044444,GO:0044464,GO:0050896,GO:0051716,GO:0051920,GO:0055114,GO:0070887,GO:0097237,GO:0098754,GO:0098869,GO:1901700,GO:1990748	-	COG1764-Predicted redox protein, regulator of disulfide bond formation[O]
b1068	214.84	55.71	1.9472544055	5.102270058559999e-13	9.359337990020001e-12	up	yceM	putative oxidoreductase YceM	-	-	-
b1069	15.5433333333	4.58333333333	1.76182681104	7.33110533343e-05	0.000331510540211	up	murJ	lipid II flippase MurJ	GO:0000270,GO:0003674,GO:0005215,GO:0005575,GO:0005623,GO:0005886,GO:0005887,GO:0006022,GO:0006023,GO:0006024,GO:0006807,GO:0006810,GO:0006869,GO:0008150,GO:0008152,GO:0009058,GO:0009059,GO:0009252,GO:0009273,GO:0009987,GO:0010876,GO:0015647,GO:0015648,GO:0015835,GO:0015836,GO:0016020,GO:0016021,GO:0016043,GO:0022857,GO:0022884,GO:0030203,GO:0031224,GO:0031226,GO:0033036,GO:0034203,GO:0034204,GO:…	K03980-ko00550 Peptidoglycan biosynthesis	COG0728-Uncharacterized membrane protein, putative virulence factor[R]
b1067	233.24333333299998	109.67	1.0886669124200001	0.00113577398433	0.00377606811653	up	yceH	DUF480 domain-containing protein YceH	GO:0005575,GO:0005622,GO:0005623,GO:0005737,GO:0005829,GO:0044424,GO:0044444,GO:0044464	-	COG3132-Uncharacterized protein conserved in bacteria[S]
b1064	571.443333333	197.66666666700002	1.53154083792	1.17948276558e-05	6.43756505561e-05	up	grxB	reduced glutaredoxin 2	GO:0003674,GO:0003824,GO:0005575,GO:0005622,GO:0005623,GO:0005737,GO:0005829,GO:0008150,GO:0008152,GO:0015036,GO:0015037,GO:0015038,GO:0016491,GO:0016667,GO:0044424,GO:0044444,GO:0044464,GO:0055114	-	COG2999-Glutaredoxin 2[O]
b1062	132.673333333	349.17666666699995	-1.3960787302700002	4.77682450781e-13	8.91744362763e-12	down	pyrC	dihydroorotase	GO:0003674,GO:0003824,GO:0004151,GO:0005488,GO:0005575,GO:0005622,GO:0005623,GO:0005737,GO:0005829,GO:0006139,GO:0006206,GO:0006207,GO:0006220,GO:0006221,GO:0006725,GO:0006753,GO:0006793,GO:0006796,GO:0006807,GO:0008150,GO:0008152,GO:0008270,GO:0009058,GO:0009112,GO:0009117,GO:0009165,GO:0009218,GO:0009220,GO:0009259,GO:0009260,GO:0009987,GO:0016787,GO:0016810,GO:0016812,GO:0018130,GO:0019438,GO:…	K01465-ko00240 Pyrimidine metabolism	COG0418-Dihydroorotase[F]
b1060	2720.24333333	660.9233333330001	2.04118087545	3.16575585627e-05	0.00015713322303100003	up	bssS	regulator of biofilm formation	GO:0008150,GO:0043900,GO:0050789,GO:0050794,GO:0065007,GO:1900190	-	-
b2899	804.6733333330001	117.77	2.77243114017	8.94080170862e-08	7.66691918875e-07	up	yqfA	hemolysin-III family protein YqfA	GO:0005575,GO:0005623,GO:0005886,GO:0016020,GO:0044464,GO:0071944	-	COG1272-Predicted membrane protein, hemolysin III homolog[R]
b2892	79.0566666667	36.44	1.1173641677200001	0.00504924192332	0.013896119813700002	up	recJ	ssDNA-specific exonuclease RecJ	GO:0003674,GO:0003824,GO:0004518,GO:0004527,GO:0004529,GO:0004536,GO:0006139,GO:0006259,GO:0006281,GO:0006310,GO:0006725,GO:0006807,GO:0006950,GO:0006974,GO:0008150,GO:0008152,GO:0008297,GO:0008409,GO:0009314,GO:0009628,GO:0009987,GO:0010165,GO:0010212,GO:0016787,GO:0016788,GO:0016796,GO:0016895,GO:0033554,GO:0034641,GO:0035312,GO:0043170,GO:0044237,GO:0044238,GO:0044260,GO:0045145,GO:0046483,GO:…	K07462-ko03410 Base excision repair;ko03430 Mismatch repair;ko03440 Homologous recombination	COG0608-Single-stranded DNA-specific exonuclease[L]
b1488	19.3433333333	3.90666666667	2.30782635913	0.00128406671305	0.00421730306587	up	ddpX	D-alanyl-D-alanine dipeptidase	GO:0003674,GO:0003824,GO:0004180,GO:0004181,GO:0006508,GO:0006807,GO:0006950,GO:0008150,GO:0008152,GO:0008233,GO:0008235,GO:0008237,GO:0008238,GO:0009046,GO:0009605,GO:0009991,GO:0016787,GO:0019538,GO:0031667,GO:0042594,GO:0043170,GO:0044238,GO:0050896,GO:0070011,GO:0071704,GO:0140096,GO:1901564	K08641-ko02020 Two-component system;ko01502 Vancomycin resistance	COG2173-D-alanyl-D-alanine dipeptidase[M]
b1489	9.67	1.4	2.78808906253	1.95033225045e-09	2.17109545241e-08	up	dosP	oxygen-sensing c-di-GMP phosphodiesterase DosP	GO:0000287,GO:0003674,GO:0003824,GO:0005488,GO:0008081,GO:0008144,GO:0008150,GO:0009628,GO:0016787,GO:0016788,GO:0019825,GO:0019826,GO:0020037,GO:0036094,GO:0042578,GO:0043167,GO:0043169,GO:0046872,GO:0046906,GO:0048037,GO:0050896,GO:0070482,GO:0071111,GO:0097159,GO:1901363	-	COG2200-FOG: EAL domain[T]
b2784	197.656666667	77.9766666667	1.3418822268600001	4.95953617784e-09	5.14110150721e-08	up	relA	GDP/GTP pyrophosphokinase	GO:0003674,GO:0003824,GO:0005575,GO:0005618,GO:0005623,GO:0005886,GO:0006139,GO:0006163,GO:0006725,GO:0006753,GO:0006793,GO:0006796,GO:0006807,GO:0006950,GO:0008150,GO:0008152,GO:0008728,GO:0008893,GO:0009116,GO:0009117,GO:0009119,GO:0009150,GO:0009259,GO:0009605,GO:0009987,GO:0009991,GO:0015949,GO:0015969,GO:0016020,GO:0016740,GO:0016772,GO:0016778,GO:0016787,GO:0016788,GO:0016794,GO:0019637,GO:…	K00951-ko00230 Purine metabolism	COG0317-Guanosine polyphosphate pyrophosphohydrolases/synthetases[TK]
b2780	238.3	872.84	-1.8729382666299998	1.9452848781800002e-17	6.03467419194e-16	down	pyrG	CTP synthetase	GO:0003674,GO:0003824,GO:0003883,GO:0005488,GO:0005515,GO:0005575,GO:0005622,GO:0005623,GO:0005737,GO:0005829,GO:0006139,GO:0006213,GO:0006220,GO:0006221,GO:0006241,GO:0006725,GO:0006753,GO:0006793,GO:0006796,GO:0006807,GO:0008150,GO:0008152,GO:0009058,GO:0009116,GO:0009117,GO:0009119,GO:0009141,GO:0009142,GO:0009147,GO:0009148,GO:0009163,GO:0009165,GO:0009199,GO:0009201,GO:0009208,GO:0009209,GO:…	K01937-ko00240 Pyrimidine metabolism	COG0504-CTP synthase (UTP-ammonia lyase)[F]
b4322	20.203333333299998	45.0233333333	-1.15607952984	7.66054537372e-08	6.62291822371e-07	down	uxuA	D-mannonate dehydratase	GO:0003674,GO:0003824,GO:0005488,GO:0005506,GO:0005975,GO:0005996,GO:0006063,GO:0006064,GO:0006082,GO:0006950,GO:0006974,GO:0008150,GO:0008152,GO:0008198,GO:0008927,GO:0009056,GO:0009987,GO:0016052,GO:0016054,GO:0016829,GO:0016835,GO:0016836,GO:0019585,GO:0019752,GO:0030145,GO:0032787,GO:0033554,GO:0042839,GO:0042840,GO:0043167,GO:0043169,GO:0043436,GO:0044237,GO:0044238,GO:0044248,GO:0044281,GO:…	K01686-ko00040 Pentose and glucuronate interconversions	COG1312-D-mannonate dehydratase[G]
b4326	63.22	169.8	-1.4253835185400001	2.27645174552e-12	3.7371011339800003e-11	down	iraD	anti-adaptor protein IraD	GO:0003674,GO:0006355,GO:0006950,GO:0006974,GO:0008150,GO:0009889,GO:0009891,GO:0009892,GO:0009893,GO:0009894,GO:0009895,GO:0009987,GO:0010468,GO:0010556,GO:0010557,GO:0010604,GO:0010605,GO:0010628,GO:0019219,GO:0019222,GO:0031323,GO:0031325,GO:0031326,GO:0031328,GO:0033554,GO:0042176,GO:0042177,GO:0043856,GO:0045893,GO:0045935,GO:0048518,GO:0048519,GO:0048522,GO:0050789,GO:0050794,GO:0050896,GO:…	-	-
b4327	219.97	42.92	2.3575847979900004	2.10995440982e-11	3.05907135912e-10	up	hypT	DNA-binding transcriptional dual regulator HypT	GO:0000976,GO:0001017,GO:0001067,GO:0003674,GO:0003676,GO:0003677,GO:0003690,GO:0005488,GO:0005515,GO:0006139,GO:0006351,GO:0006355,GO:0006725,GO:0006807,GO:0008150,GO:0008152,GO:0009058,GO:0009059,GO:0009889,GO:0009987,GO:0010467,GO:0010468,GO:0010556,GO:0016070,GO:0018130,GO:0019219,GO:0019222,GO:0019438,GO:0031323,GO:0031326,GO:0032774,GO:0034641,GO:0034645,GO:0034654,GO:0042802,GO:0043170,GO:…	-	COG0583-Transcriptional regulator[K]
b0424	100.463333333	47.0	1.09593638706	0.00037599430805199997	0.0014201611330999999	up	yajL	protein/nucleic acid deglycase 3	GO:0003674,GO:0003824,GO:0005575,GO:0005622,GO:0005623,GO:0005737,GO:0005829,GO:0006457,GO:0006464,GO:0006517,GO:0006807,GO:0006950,GO:0006979,GO:0008150,GO:0008152,GO:0009100,GO:0009266,GO:0009408,GO:0009628,GO:0009987,GO:0016829,GO:0016835,GO:0016836,GO:0019538,GO:0022613,GO:0030091,GO:0033554,GO:0034599,GO:0036211,GO:0036524,GO:0036525,GO:0042026,GO:0042221,GO:0042254,GO:0043170,GO:0043412,GO:…	-	COG0693-Putative intracellular protease/amidase[R]
b1203	120.78	269.983333333	-1.1604887711799998	3.71649898656e-13	7.063022173110001e-12	down	ychF	redox-responsive ATPase YchF	GO:0003674,GO:0003824,GO:0004857,GO:0005488,GO:0005575,GO:0005622,GO:0005623,GO:0005737,GO:0006950,GO:0006979,GO:0008150,GO:0016462,GO:0016787,GO:0016817,GO:0016818,GO:0016887,GO:0017111,GO:0030234,GO:0043021,GO:0043022,GO:0043023,GO:0043086,GO:0044092,GO:0044424,GO:0044464,GO:0044877,GO:0050790,GO:0050896,GO:0065007,GO:0065009,GO:0098772	-	COG0012-Predicted GTPase, probable translation factor[J]
b1206	41.45	121.163333333	-1.54750916705	3.4620491405100002e-09	3.67919025789e-08	down	dauA	aerobic C4-dicarboxylate transporter DauA	GO:0003333,GO:0003674,GO:0005215,GO:0005310,GO:0005326,GO:0005342,GO:0005575,GO:0005623,GO:0005886,GO:0005887,GO:0006810,GO:0006811,GO:0006820,GO:0006835,GO:0006836,GO:0006855,GO:0006865,GO:0008150,GO:0008272,GO:0008509,GO:0008514,GO:0015075,GO:0015103,GO:0015116,GO:0015138,GO:0015141,GO:0015171,GO:0015172,GO:0015179,GO:0015183,GO:0015238,GO:0015318,GO:0015556,GO:0015698,GO:0015711,GO:0015740,GO:…	-	COG0659-Sulfate permease and related transporters (MFS superfamily)[P]
b1207	789.17	1773.57666667	-1.16825367651	1.6413423693900001e-07	1.33169681855e-06	down	prs	ribose-phosphate diphosphokinase	GO:0000287,GO:0003674,GO:0003824,GO:0004749,GO:0005488,GO:0005575,GO:0005622,GO:0005623,GO:0005737,GO:0005829,GO:0006015,GO:0006139,GO:0006163,GO:0006164,GO:0006725,GO:0006753,GO:0006793,GO:0006796,GO:0006807,GO:0008150,GO:0008152,GO:0009058,GO:0009117,GO:0009150,GO:0009152,GO:0009165,GO:0009259,GO:0009260,GO:0009987,GO:0016740,GO:0016772,GO:0016778,GO:0018130,GO:0019438,GO:0019637,GO:0019693,GO:…	K00948-ko01200 Carbon metabolism;ko01230 Biosynthesis of amino acids;ko00030 Pentose phosphate pathway;ko00230 Purine metabolism	COG0462-Phosphoribosylpyrophosphate synthetase[FE]
b1205	2450.15666667	1033.1	1.2458940921	0.0206881909874	0.047205774892300004	up	ychH	stress-induced protein	GO:0000302,GO:0006950,GO:0006979,GO:0008150,GO:0009636,GO:0009987,GO:0010035,GO:0010038,GO:0033554,GO:0034599,GO:0034614,GO:0035690,GO:0042221,GO:0042493,GO:0042542,GO:0042710,GO:0044010,GO:0044011,GO:0044764,GO:0046677,GO:0046686,GO:0050896,GO:0051703,GO:0051704,GO:0051716,GO:0070301,GO:0070887,GO:0071236,GO:0071241,GO:0071248,GO:0071276,GO:0090605,GO:0090609,GO:0097237,GO:1901700,GO:1901701	-	-
b3725	214.656666667	88.9066666667	1.27166747105	0.00801026074955	0.0206068842087	up	pstB	phosphate ABC transporter ATP binding subunit	GO:0000166,GO:0003674,GO:0005215,GO:0005315,GO:0005488,GO:0005524,GO:0005575,GO:0005623,GO:0005886,GO:0006810,GO:0006811,GO:0006817,GO:0006820,GO:0008144,GO:0008150,GO:0010921,GO:0015291,GO:0015318,GO:0015698,GO:0016020,GO:0017076,GO:0019220,GO:0019222,GO:0022804,GO:0022857,GO:0030554,GO:0031323,GO:0032553,GO:0032555,GO:0032559,GO:0034220,GO:0035303,GO:0035435,GO:0035639,GO:0036094,GO:0043167,GO:…	K02036-ko02010 ABC transporters	COG1117-ABC-type phosphate transport system, ATPase component[P]
b1190	241.586666667	24.883333333299998	3.27928916878	1.14756231724e-14	2.5890724151999996e-13	up	dadX	alanine racemase 2	GO:0003674,GO:0003824,GO:0005488,GO:0008144,GO:0008784,GO:0016853,GO:0016854,GO:0016855,GO:0019842,GO:0030170,GO:0036094,GO:0036361,GO:0043167,GO:0043168,GO:0047661,GO:0048037,GO:0050662,GO:0070279,GO:0097159,GO:1901363	K01775-ko00473 D-Alanine metabolism;ko01502 Vancomycin resistance	COG0787-Alanine racemase[M]
b1191	33.28	12.34	1.43131303899	0.00028322839181299997	0.00110950843552	up	cvrA	putative K(+):H(+) antiporter	GO:0003674,GO:0005215,GO:0005451,GO:0005575,GO:0005623,GO:0005886,GO:0005887,GO:0006810,GO:0006811,GO:0006812,GO:0006813,GO:0006884,GO:0008150,GO:0008324,GO:0008361,GO:0009987,GO:0015075,GO:0015077,GO:0015078,GO:0015079,GO:0015291,GO:0015297,GO:0015298,GO:0015299,GO:0015318,GO:0015386,GO:0015491,GO:0015672,GO:0016020,GO:0016021,GO:0016043,GO:0019725,GO:0022804,GO:0022821,GO:0022857,GO:0022890,GO:…	-	COG3263-NhaP-type Na+/H+ and K+/H+ antiporters with a unique C-terminal domain[P]
b1197	78.1233333333	33.1666666667	1.2360194818999999	0.005265751061279999	0.014426106316599999	up	treA	periplasmic trehalase	GO:0003674,GO:0003824,GO:0004553,GO:0004555,GO:0005575,GO:0005623,GO:0005975,GO:0005984,GO:0005991,GO:0005993,GO:0006950,GO:0006970,GO:0006972,GO:0006974,GO:0008150,GO:0008152,GO:0009056,GO:0009311,GO:0009313,GO:0009628,GO:0009987,GO:0015927,GO:0016052,GO:0016787,GO:0016798,GO:0030288,GO:0030313,GO:0031975,GO:0033554,GO:0042597,GO:0044237,GO:0044238,GO:0044248,GO:0044262,GO:0044275,GO:0044464,GO:…	K01194-ko00500 Starch and sucrose metabolism	COG1626-Neutral trehalase[G]
b1195	80.5066666667	9.22333333333	3.1257481129	5.50287947967e-06	3.25619193895e-05	up	ymgE	PF04226 family protein YmgE	-	-	-
b0822	38.1566666667	99.9033333333	-1.3885976709299999	2.16281009283e-15	5.36758575391e-14	down	ybiV	sugar phosphatase YbiV	GO:0000287,GO:0003674,GO:0003824,GO:0005488,GO:0006766,GO:0006767,GO:0006771,GO:0006793,GO:0006796,GO:0006807,GO:0008150,GO:0008152,GO:0009058,GO:0009110,GO:0009231,GO:0009987,GO:0016311,GO:0016787,GO:0016788,GO:0016791,GO:0017144,GO:0018130,GO:0019203,GO:0034641,GO:0042364,GO:0042578,GO:0042726,GO:0042727,GO:0043167,GO:0043169,GO:0043726,GO:0044237,GO:0044249,GO:0044271,GO:0044281,GO:0044283,GO:…	-	COG0561-Predicted hydrolases of the HAD superfamily[R]
b0829	97.6833333333	23.1	2.0802195798599996	5.91219176411e-08	5.27347506401e-07	up	gsiA	glutathione ABC transporter ATP binding subunit GsiA	GO:0000166,GO:0003674,GO:0003824,GO:0005215,GO:0005488,GO:0005524,GO:0005575,GO:0005623,GO:0005886,GO:0005887,GO:0006810,GO:0006811,GO:0006812,GO:0006813,GO:0006857,GO:0008144,GO:0008150,GO:0008324,GO:0008519,GO:0009987,GO:0015075,GO:0015101,GO:0015203,GO:0015399,GO:0015405,GO:0015489,GO:0015672,GO:0015695,GO:0015696,GO:0015833,GO:0015846,GO:0015847,GO:0015893,GO:0016020,GO:0016021,GO:0016462,GO:…	K13892-ko02010 ABC transporters	COG1123-ATPase components of various ABC-type transport systems, contain duplicated ATPase[R]
b1493	156.51	16.5933333333	3.23757920449	6.02185186778e-15	1.41934039275e-13	up	gadB	glutamate decarboxylase B	GO:0003674,GO:0003824,GO:0004351,GO:0006873,GO:0006885,GO:0008150,GO:0009987,GO:0016829,GO:0016830,GO:0016831,GO:0019725,GO:0030003,GO:0030004,GO:0030641,GO:0042592,GO:0045852,GO:0048878,GO:0050801,GO:0051453,GO:0051454,GO:0055067,GO:0055080,GO:0055082,GO:0065007,GO:0065008,GO:0098771	K01580-ko00650 Butanoate metabolism;ko00250 Alanine, aspartate and glutamate metabolism;ko00410 beta-Alanine metabolism;ko00430 Taurine and hypotaurine metabolism;ko02024 Quorum sensing;ko04727 GABAergic synapse;ko04940 Type I diabetes mellitus	COG0076-Glutamate decarboxylase and related PLP-dependent proteins[E]
b2914	107.59	252.353333333	-1.22990115111	7.061961176589999e-16	1.8977333887900002e-14	down	rpiA	ribose-5-phosphate isomerase A	GO:0003674,GO:0003824,GO:0004751,GO:0005488,GO:0005515,GO:0005575,GO:0005622,GO:0005623,GO:0005737,GO:0005829,GO:0005975,GO:0005996,GO:0006014,GO:0006081,GO:0006098,GO:0006139,GO:0006725,GO:0006732,GO:0006733,GO:0006739,GO:0006753,GO:0006793,GO:0006796,GO:0006807,GO:0008150,GO:0008152,GO:0009052,GO:0009117,GO:0009987,GO:0016853,GO:0016860,GO:0016861,GO:0019321,GO:0019362,GO:0019637,GO:0019682,GO:…	K01807-ko01200 Carbon metabolism;ko01230 Biosynthesis of amino acids;ko00030 Pentose phosphate pathway;ko00710 Carbon fixation in photosynthetic organisms	COG0120-Ribose 5-phosphate isomerase[G]
b1668	20.7466666667	8.33	1.3164911589	0.00424360751234	0.011943815940300001	up	ydhS	FAD/NAD(P) binding domain-containing protein YdhS	-	-	COG4529-Uncharacterized protein conserved in bacteria[S]
b1848	233.326666667	620.013333333	-1.40994803998	1.51218283489e-11	2.2307340491e-10	down	yebG	DNA damage-inducible protein YebG	GO:0005575,GO:0005622,GO:0005623,GO:0005737,GO:0005829,GO:0006139,GO:0006259,GO:0006281,GO:0006725,GO:0006807,GO:0006950,GO:0006974,GO:0007154,GO:0008150,GO:0008152,GO:0009314,GO:0009432,GO:0009605,GO:0009628,GO:0009987,GO:0009991,GO:0010165,GO:0010212,GO:0031668,GO:0033554,GO:0034641,GO:0043170,GO:0044237,GO:0044238,GO:0044260,GO:0044424,GO:0044444,GO:0044464,GO:0046483,GO:0050896,GO:0051716,GO:…	-	COG3141-Uncharacterized protein conserved in bacteria[S]
b1849	367.92666666699995	814.18	-1.14592953864	7.01010150763e-07	5.00433473108e-06	down	purT	phosphoribosylglycinamide formyltransferase 2	GO:0003674,GO:0003824,GO:0004644,GO:0005575,GO:0005622,GO:0005623,GO:0005737,GO:0005829,GO:0006139,GO:0006163,GO:0006164,GO:0006725,GO:0006753,GO:0006793,GO:0006796,GO:0006807,GO:0008150,GO:0008152,GO:0008776,GO:0009058,GO:0009117,GO:0009150,GO:0009152,GO:0009165,GO:0009259,GO:0009260,GO:0009987,GO:0016301,GO:0016310,GO:0016740,GO:0016741,GO:0016742,GO:0016772,GO:0016774,GO:0018130,GO:0019438,GO:…	K08289-ko00230 Purine metabolism;ko00670 One carbon pool by folate	COG0027-Formate-dependent phosphoribosylglycinamide formyltransferase (GAR transformylase)[F]
b1667	430.59333333300003	123.43	1.8026328950400001	1.78341663407e-08	1.72179285564e-07	up	ydhR	putative monooxygenase YdhR	GO:0005575,GO:0005622,GO:0005623,GO:0005737,GO:0005829,GO:0044424,GO:0044444,GO:0044464	-	-
b1336	3.57333333333	1.09333333333	1.7085371858399998	0.00755469199145	0.0196505829297	up	abgT	p-aminobenzoyl glutamate:H(+) symporter	GO:0003674,GO:0005215,GO:0005310,GO:0005342,GO:0005575,GO:0005623,GO:0005886,GO:0006810,GO:0006811,GO:0006820,GO:0006835,GO:0006857,GO:0008150,GO:0008509,GO:0008514,GO:0015075,GO:0015291,GO:0015318,GO:0015558,GO:0015711,GO:0015814,GO:0015833,GO:0015849,GO:0016020,GO:0022804,GO:0022857,GO:0034220,GO:0035442,GO:0035672,GO:0035673,GO:0042886,GO:0042887,GO:0042938,GO:0044464,GO:0046942,GO:0046943,GO:…	-	COG2978-Putative p-aminobenzoyl-glutamate transporter[H]
b1337	5.666666666669999	1.9566666666699999	1.53410233792	0.00891507633852	0.0226582572724	up	abgB	p-aminobenzoyl-glutamate hydrolase subunit B	GO:0003674,GO:0003824,GO:0005488,GO:0005515,GO:0005575,GO:0005622,GO:0005623,GO:0005737,GO:0006082,GO:0006575,GO:0006725,GO:0006732,GO:0006760,GO:0006766,GO:0006767,GO:0006807,GO:0008150,GO:0008152,GO:0009056,GO:0009109,GO:0009111,GO:0009397,GO:0009987,GO:0016054,GO:0016787,GO:0016810,GO:0016811,GO:0017144,GO:0019439,GO:0019752,GO:0034641,GO:0042219,GO:0042365,GO:0042558,GO:0042560,GO:0042737,GO:…	-	COG1473-Metal-dependent amidase/aminoacylase/carboxypeptidase[R]
b1332	235.73	45.39	2.37668898038	4.52314820887e-08	4.12163332467e-07	up	ynaJ	DUF2534 domain-containing protein YnaJ	-	-	-
b0131	485.78333333300003	234.956666667	1.04791829023	0.00188430778778	0.00592833300271	up	panD	aspartate 1-decarboxylase proenzyme	GO:0005575,GO:0005622,GO:0005623,GO:0005737,GO:0005829,GO:0006508,GO:0006807,GO:0008150,GO:0008152,GO:0010467,GO:0016485,GO:0016540,GO:0019538,GO:0043170,GO:0044238,GO:0044424,GO:0044444,GO:0044464,GO:0051604,GO:0071704,GO:1901564	K01579-ko00410 beta-Alanine metabolism;ko00770 Pantothenate and CoA biosynthesis	COG0853-Aspartate 1-decarboxylase[H]
b0130	25.72	10.7866666667	1.2536415356200001	0.00267049094283	0.00801907564969	up	yadE	putative polysaccharide deacetylase lipoprotein YadE	GO:0003674,GO:0003824,GO:0005575,GO:0005622,GO:0005623,GO:0005737,GO:0005829,GO:0016787,GO:0016810,GO:0016814,GO:0044424,GO:0044444,GO:0044464	-	COG0726-Predicted xylanase/chitin deacetylase[G]
b1686	140.313333333	29.8566666667	2.2325270976	4.19398361903e-14	8.80319248194e-13	up	menI	1,4-dihydroxy-2-naphthoyl-CoA hydrolase	GO:0003674,GO:0003824,GO:0006732,GO:0008150,GO:0008152,GO:0009058,GO:0009108,GO:0009233,GO:0009234,GO:0009987,GO:0016289,GO:0016787,GO:0016788,GO:0016790,GO:0042180,GO:0042181,GO:0044237,GO:0044249,GO:0044281,GO:0044283,GO:0051186,GO:0051188,GO:0061522,GO:0071704,GO:1901576,GO:1901661,GO:1901663	K19222-ko00130 Ubiquinone and other terpenoid-quinone biosynthesis	COG2050-Uncharacterized protein, possibly involved in aromatic compounds catabolism[Q]
b1687	302.883333333	51.6433333333	2.55210816567	1.95681567812e-42	4.58655852555e-40	up	ydiJ	putative FAD-linked oxidoreductase YdiJ	GO:0000166,GO:0003674,GO:0005488,GO:0036094,GO:0043167,GO:0043168,GO:0048037,GO:0050660,GO:0050662,GO:0051536,GO:0051539,GO:0051540,GO:0097159,GO:1901265,GO:1901363	-	COG0277-FAD/FMN-containing dehydrogenases[C]
b1682	37.28	14.09	1.4037302483399998	0.00387839109412	0.011101039366399999	up	sufC	Fe-S cluster scaffold complex subunit SufC	GO:0005575,GO:0005622,GO:0005623,GO:0005737,GO:0005829,GO:0006790,GO:0008150,GO:0008152,GO:0009314,GO:0009628,GO:0009987,GO:0016043,GO:0016226,GO:0022607,GO:0031163,GO:0044085,GO:0044237,GO:0044424,GO:0044444,GO:0044464,GO:0050896,GO:0051186,GO:0071840	-	COG0396-ABC-type transport system involved in Fe-S cluster assembly, ATPase component[O]
b1683	42.4233333333	10.99	1.94866659607	4.29935428408e-05	0.000208015776658	up	sufB	Fe-S cluster scaffold complex subunit SufB	GO:0003674,GO:0005488,GO:0006790,GO:0008150,GO:0008152,GO:0009987,GO:0016043,GO:0016226,GO:0022607,GO:0031163,GO:0044085,GO:0044237,GO:0048037,GO:0051186,GO:0051536,GO:0051537,GO:0051539,GO:0051540,GO:0071840	-	COG0719-ABC-type transport system involved in Fe-S cluster assembly, permease component[O]
b1680	67.85666666670001	12.6066666667	2.4283036995	6.367763830850001e-08	5.62041749003e-07	up	sufS	L-cysteine desulfurase	GO:0000096,GO:0001887,GO:0003674,GO:0003824,GO:0005488,GO:0006082,GO:0006464,GO:0006520,GO:0006790,GO:0006807,GO:0008144,GO:0008150,GO:0008152,GO:0009000,GO:0009987,GO:0016043,GO:0016226,GO:0016740,GO:0016782,GO:0016783,GO:0016829,GO:0016846,GO:0019538,GO:0019752,GO:0019842,GO:0022607,GO:0030170,GO:0031071,GO:0031162,GO:0031163,GO:0036094,GO:0036211,GO:0043167,GO:0043168,GO:0043170,GO:0043412,GO:…	K11717-ko00450 Selenocompound metabolism	COG0520-Selenocysteine lyase[E]
b1681	61.4266666667	15.763333333299999	1.9622924561500001	6.01293568597e-05	0.000276949515929	up	sufD	Fe-S cluster scaffold complex subunit SufD	GO:0006790,GO:0006950,GO:0006979,GO:0008150,GO:0008152,GO:0009987,GO:0016043,GO:0016226,GO:0022607,GO:0031163,GO:0044085,GO:0044237,GO:0050896,GO:0051186,GO:0071840	-	COG0719-ABC-type transport system involved in Fe-S cluster assembly, permease component[O]
b4254	26.8333333333	5.76	2.21988556573	5.54765127663e-09	5.7226260968499996e-08	up	argI	ornithine carbamoyltransferase ArgI	GO:0000050,GO:0003674,GO:0003824,GO:0004585,GO:0005575,GO:0005622,GO:0005623,GO:0005737,GO:0006082,GO:0006520,GO:0006525,GO:0006526,GO:0006591,GO:0006807,GO:0006950,GO:0006974,GO:0008150,GO:0008152,GO:0008652,GO:0009058,GO:0009064,GO:0009084,GO:0009987,GO:0016053,GO:0016740,GO:0016741,GO:0016743,GO:0019627,GO:0019752,GO:0033554,GO:0034641,GO:0042450,GO:0043436,GO:0043603,GO:0043604,GO:0044237,GO:…	K00611-ko01230 Biosynthesis of amino acids;ko00220 Arginine biosynthesis	COG0078-Ornithine carbamoyltransferase[E]
b1688	74.81	27.2733333333	1.45574009439	1.9045027337299999e-06	1.24768587479e-05	up	ydiK	putative transporter YdiK	GO:0003674,GO:0005215,GO:0005575,GO:0005623,GO:0005886,GO:0005887,GO:0006810,GO:0008150,GO:0016020,GO:0016021,GO:0031224,GO:0031226,GO:0044425,GO:0044459,GO:0044464,GO:0051179,GO:0051234,GO:0055085,GO:0071944	-	-
b0628	313.726666667	680.166666667	-1.1163801417499999	4.94460563756e-14	1.02764981206e-12	down	lipA	lipoyl synthase	GO:0003674,GO:0003824,GO:0005488,GO:0005575,GO:0005622,GO:0005623,GO:0005737,GO:0005829,GO:0006082,GO:0006464,GO:0006629,GO:0006631,GO:0006633,GO:0006732,GO:0006790,GO:0006807,GO:0008150,GO:0008152,GO:0008610,GO:0009058,GO:0009106,GO:0009107,GO:0009108,GO:0009249,GO:0009987,GO:0010467,GO:0016053,GO:0016740,GO:0016782,GO:0016783,GO:0016992,GO:0018065,GO:0018130,GO:0018193,GO:0018205,GO:0019538,GO:…	K03644-ko00785 Lipoic acid metabolism	COG0320-Lipoate synthase[H]
b0627	732.0	353.59	1.04976617456	0.003829640648	0.0110051295724	up	tatE	twin arginine protein translocation system - TatE protein	-	K03425-ko03060 Protein export;ko03070 Bacterial secretion system	-
b0621	74.62	173.42	-1.21663602451	0.0006837676534380002	0.00241407174046	down	dcuC	anaerobic C4-dicarboxylate transporter DcuC	GO:0003674,GO:0005215,GO:0005310,GO:0005342,GO:0005469,GO:0005575,GO:0005623,GO:0005886,GO:0005887,GO:0005975,GO:0005996,GO:0006006,GO:0006066,GO:0006067,GO:0006082,GO:0006083,GO:0006089,GO:0006090,GO:0006091,GO:0006103,GO:0006105,GO:0006113,GO:0006139,GO:0006163,GO:0006725,GO:0006732,GO:0006733,GO:0006753,GO:0006793,GO:0006796,GO:0006807,GO:0006810,GO:0006811,GO:0006820,GO:0006835,GO:0006855,GO:…	-	COG3069-C4-dicarboxylate transporter[C]
b0007	35.8066666667	17.7566666667	1.0118674405900001	0.00228593694684	0.007024302970649999	up	yaaJ	putative transporter YaaJ	GO:0005575,GO:0005623,GO:0005886,GO:0016020,GO:0044464,GO:0071944	-	COG1115-Na+/alanine symporter[E]
b0006	42.9866666667	116.19	-1.4345247589399999	3.91702053006e-17	1.1637964518499999e-15	down	yaaA	DNA binding and peroxide stress response protein YaaA	GO:0005575,GO:0005622,GO:0005623,GO:0005737,GO:0005829,GO:0006950,GO:0006979,GO:0008150,GO:0033194,GO:0042221,GO:0044424,GO:0044444,GO:0044464,GO:0050896,GO:1901700	-	COG3022-Uncharacterized protein conserved in bacteria[S]
b0005	253.50666666700002	16.1733333333	3.97033473258	5.97134326806e-21	2.79923302755e-19	up	yaaX	DUF2502 domain-containing protein YaaX	-	-	-
b0004	116.943333333	24.1933333333	2.27312815815	6.50508889952e-19	2.3659456954399998e-17	up	thrC	threonine synthase	GO:0003674,GO:0003824,GO:0004795,GO:0005575,GO:0005622,GO:0005623,GO:0005737,GO:0005829,GO:0006082,GO:0006520,GO:0006566,GO:0006807,GO:0008150,GO:0008152,GO:0008652,GO:0009058,GO:0009066,GO:0009067,GO:0009088,GO:0009987,GO:0016053,GO:0016829,GO:0016835,GO:0016838,GO:0019752,GO:0043436,GO:0044237,GO:0044238,GO:0044249,GO:0044281,GO:0044283,GO:0044424,GO:0044444,GO:0044464,GO:0046394,GO:0071704,GO:…	K01733-ko01230 Biosynthesis of amino acids;ko00260 Glycine, serine and threonine metabolism;ko00750 Vitamin B6 metabolism	COG0498-Threonine synthase[E]
b0003	161.236666667	24.6766666667	2.70796043001	4.230865441549999e-18	1.3945329138999999e-16	up	thrB	homoserine kinase	GO:0000096,GO:0000097,GO:0003674,GO:0003824,GO:0004413,GO:0005575,GO:0005622,GO:0005623,GO:0005737,GO:0005829,GO:0006082,GO:0006520,GO:0006555,GO:0006566,GO:0006790,GO:0006793,GO:0006796,GO:0006807,GO:0008150,GO:0008152,GO:0008652,GO:0009058,GO:0009066,GO:0009067,GO:0009069,GO:0009086,GO:0009088,GO:0009092,GO:0009987,GO:0016053,GO:0016301,GO:0016310,GO:0016740,GO:0016772,GO:0016773,GO:0019202,GO:…	K00872-ko01230 Biosynthesis of amino acids;ko00260 Glycine, serine and threonine metabolism	COG0083-Homoserine kinase[E]
b0002	241.55333333299998	16.72	3.8526950089499996	1.78148280441e-15	4.447382219999999e-14	up	thrA	fused aspartate kinase/homoserine dehydrogenase 1	-	K12524-ko01230 Biosynthesis of amino acids;ko00260 Glycine, serine and threonine metabolism;ko00270 Cysteine and methionine metabolism;ko00300 Lysine biosynthesis;ko00261 Monobactam biosynthesis	COG0527-Aspartokinases[E]
b0192	305.876666667	140.623333333	1.12111405969	0.015177710964799999	0.036157404043199996	up	nlpE	sensor lipoprotein NlpE	GO:0003674,GO:0005488,GO:0005515,GO:0005575,GO:0005623,GO:0008150,GO:0009279,GO:0010810,GO:0016020,GO:0019867,GO:0030155,GO:0030312,GO:0030313,GO:0031975,GO:0042802,GO:0044462,GO:0044464,GO:0050789,GO:0065007,GO:0071944	-	COG3015-Uncharacterized lipoprotein NlpE involved in copper resistance[MP]
b0559	67.9966666667	154.123333333	-1.18054936423	1.56422801443e-10	2.04318204113e-09	down	ybcW	uncharacterized protein YbcW	-	-	-
b0558	6.5366666666699995	19.366666666700002	-1.5669486281	5.27895689444e-05	0.000247191111406	down	ybcV	DUF1398 domain-containing protein YbcV	-	-	COG5562-Phage envelope protein[R]
b1534	9.26	1.95333333333	2.2450740295599996	3.61578771403e-05	0.00017738381820400003	up	ydeE	dipeptide exporter	GO:0003674,GO:0005215,GO:0005575,GO:0005623,GO:0005886,GO:0006810,GO:0006857,GO:0008150,GO:0015833,GO:0016020,GO:0022857,GO:0035442,GO:0035672,GO:0035673,GO:0042886,GO:0042887,GO:0042938,GO:0044464,GO:0051179,GO:0051234,GO:0055085,GO:0071702,GO:0071705,GO:0071916,GO:0071944,GO:1904680	-	-
b1535	96.6766666667	37.39	1.37051525981	6.748146238069999e-07	4.85843497925e-06	up	dgcZ	diguanylate cyclase DgcZ	GO:0003674,GO:0003824,GO:0005488,GO:0005515,GO:0005575,GO:0005623,GO:0007155,GO:0008150,GO:0008270,GO:0009987,GO:0010639,GO:0016740,GO:0016772,GO:0016779,GO:0022610,GO:0031344,GO:0031345,GO:0031589,GO:0032879,GO:0033043,GO:0042710,GO:0042802,GO:0043167,GO:0043169,GO:0043708,GO:0043709,GO:0043900,GO:0043902,GO:0044010,GO:0044087,GO:0044464,GO:0044764,GO:0046872,GO:0046914,GO:0048518,GO:0048519,GO:…	-	COG3706-Response regulator containing a CheY-like receiver domain and a GGDEF domain[T]
b1536	70.74	9.37	2.9164052660400004	6.000328887040001e-11	8.219281680010001e-10	up	ydeI	BOF family protein YdeI	GO:0000302,GO:0006950,GO:0006979,GO:0008150,GO:0009636,GO:0009987,GO:0010035,GO:0033554,GO:0034599,GO:0034614,GO:0035690,GO:0042221,GO:0042493,GO:0042542,GO:0042710,GO:0044010,GO:0044011,GO:0044764,GO:0046677,GO:0050896,GO:0051703,GO:0051704,GO:0051716,GO:0070301,GO:0070887,GO:0071236,GO:0090605,GO:0090609,GO:0097237,GO:1901700,GO:1901701	-	COG3111-Uncharacterized conserved protein[S]
b1533	30.31	10.016666666699999	1.5973913619100002	0.000245780808382	0.000978253991099	up	eamA	cysteine/O-acetylserine exporter EamA	GO:0000101,GO:0003333,GO:0003674,GO:0005215,GO:0005575,GO:0005623,GO:0005886,GO:0006810,GO:0006811,GO:0006812,GO:0006820,GO:0006865,GO:0008150,GO:0015562,GO:0015711,GO:0015804,GO:0015849,GO:0016020,GO:0016021,GO:0022857,GO:0031224,GO:0032973,GO:0033228,GO:0034220,GO:0042883,GO:0044425,GO:0044464,GO:0046942,GO:0051179,GO:0051234,GO:0055085,GO:0071702,GO:0071705,GO:0071944,GO:0072348,GO:0098655,GO:…	-	-
b0198	186.53	74.71	1.32003441366	0.00784976383812	0.0203178856644	up	metI	L-methionine/D-methionine ABC transporter membrane subunit	GO:0000099,GO:0000101,GO:0003333,GO:0003674,GO:0005215,GO:0005342,GO:0005575,GO:0005623,GO:0005886,GO:0005887,GO:0006810,GO:0006811,GO:0006812,GO:0006820,GO:0006855,GO:0006865,GO:0008150,GO:0008324,GO:0008509,GO:0008514,GO:0015075,GO:0015171,GO:0015179,GO:0015191,GO:0015238,GO:0015318,GO:0015711,GO:0015807,GO:0015821,GO:0015849,GO:0015893,GO:0016020,GO:0016021,GO:0022857,GO:0031224,GO:0031226,GO:…	K02072-ko02010 ABC transporters	COG2011-ABC-type metal ion transport system, permease component[P]
b0481	21.3433333333	63.8366666667	-1.5805998116600002	8.42950501741e-12	1.2932393334e-10	down	ybaK	Cys-tRNA(Pro)/Cys-tRNA(Cys) deacylase YbaK	GO:0002161,GO:0003674,GO:0003824,GO:0005575,GO:0005622,GO:0005623,GO:0005737,GO:0005829,GO:0006139,GO:0006399,GO:0006450,GO:0006725,GO:0006807,GO:0008150,GO:0008152,GO:0009314,GO:0009628,GO:0009987,GO:0010165,GO:0010212,GO:0016070,GO:0016787,GO:0016788,GO:0034641,GO:0034660,GO:0043170,GO:0043906,GO:0043907,GO:0044237,GO:0044238,GO:0044424,GO:0044444,GO:0044464,GO:0046483,GO:0050896,GO:0052689,GO:…	-	COG2606-Uncharacterized conserved protein[S]
b0486	46.0666666667	9.18666666667	2.32610982257	0.00021889645433099999	0.0008855559811579999	up	ybaT	putative transporter YbaT	GO:0005575,GO:0005623,GO:0005886,GO:0006950,GO:0008150,GO:0009268,GO:0009628,GO:0010035,GO:0010038,GO:0016020,GO:0042221,GO:0044464,GO:0046688,GO:0050896,GO:0071944,GO:0097501,GO:1990169	-	-
b0484	219.18333333299998	94.6566666667	1.21136207657	1.63144092372e-06	1.08224044924e-05	up	copA	Cu(+) exporting P-type ATPase	GO:0000041,GO:0003674,GO:0003824,GO:0005215,GO:0005575,GO:0005623,GO:0005886,GO:0005887,GO:0006810,GO:0006811,GO:0006812,GO:0006825,GO:0006950,GO:0008150,GO:0008324,GO:0009636,GO:0009987,GO:0010035,GO:0010038,GO:0010272,GO:0010273,GO:0015075,GO:0015080,GO:0015318,GO:0015399,GO:0015405,GO:0015662,GO:0016020,GO:0016021,GO:0016462,GO:0016787,GO:0016817,GO:0016818,GO:0016887,GO:0017111,GO:0022804,GO:…	K17686-ko04016 MAPK signaling pathway - plant;ko01524 Platinum drug resistance	COG2217-Cation transport ATPase[P]
b1492	507.86666666699995	31.94	3.9910135693199997	7.48599954458e-21	3.47070682182e-19	up	gadC	L-glutamate:4-aminobutyrate antiporter	GO:0003333,GO:0003674,GO:0005215,GO:0005342,GO:0005575,GO:0005623,GO:0005886,GO:0005887,GO:0006810,GO:0006811,GO:0006820,GO:0006865,GO:0006873,GO:0006885,GO:0008150,GO:0008509,GO:0008514,GO:0009987,GO:0015075,GO:0015171,GO:0015179,GO:0015291,GO:0015297,GO:0015318,GO:0015711,GO:0015807,GO:0015849,GO:0016020,GO:0016021,GO:0019725,GO:0022804,GO:0022857,GO:0030003,GO:0030004,GO:0030641,GO:0031224,GO:…	K20265-ko02024 Quorum sensing	COG0531-Amino acid transporters[E]
b0313	191.43	23.74	3.0114250997600003	2.42788534582e-06	1.55909410563e-05	up	betI	DNA-binding transcriptional repressor BetI	GO:0000976,GO:0001067,GO:0003674,GO:0003676,GO:0003677,GO:0003690,GO:0003700,GO:0005488,GO:0005575,GO:0005622,GO:0005623,GO:0005737,GO:0005829,GO:0006355,GO:0006950,GO:0006970,GO:0008150,GO:0009628,GO:0009889,GO:0009890,GO:0009892,GO:0010468,GO:0010556,GO:0010558,GO:0010605,GO:0010629,GO:0019219,GO:0019222,GO:0031323,GO:0031324,GO:0031326,GO:0031327,GO:0043565,GO:0044212,GO:0044424,GO:0044444,GO:…	-	-
b0314	31.79	3.57	3.1545770371099997	2.70367692527e-08	2.55758137841e-07	up	betT	choline:H(+) symporter	GO:0005575,GO:0005623,GO:0005886,GO:0005887,GO:0006950,GO:0006974,GO:0008150,GO:0009987,GO:0016020,GO:0016021,GO:0031224,GO:0031226,GO:0033554,GO:0044425,GO:0044459,GO:0044464,GO:0050896,GO:0051716,GO:0071944	-	COG1292-Choline-glycine betaine transporter[M]
b0318	29.8566666667	13.67	1.12703986252	0.0181331738008	0.042012004539	up	yahD	ankyrin repeat-containing protein YahD	GO:0008150,GO:0009314,GO:0009628,GO:0050896	-	COG0666-FOG: Ankyrin repeat[R]
b4477	8.3	1.5833333333300001	2.3901463237400002	0.00228346908802	0.007021833879279999	up	dgoA	2-dehydro-3-deoxy-6-phosphogalactonate aldolase	GO:0003674,GO:0003824,GO:0005975,GO:0006082,GO:0008150,GO:0008152,GO:0008674,GO:0009056,GO:0009987,GO:0016052,GO:0016054,GO:0016829,GO:0016830,GO:0016832,GO:0019520,GO:0019583,GO:0019584,GO:0019752,GO:0032787,GO:0034192,GO:0034194,GO:0043436,GO:0044237,GO:0044238,GO:0044248,GO:0044262,GO:0044275,GO:0044281,GO:0044282,GO:0046176,GO:0046395,GO:0071704,GO:0072329,GO:1901575	K01631-ko00052 Galactose metabolism	COG0800-2-keto-3-deoxy-6-phosphogluconate aldolase[G]
b4472	43.13	20.79	1.0528019578799999	0.000173229095803	0.0007205586095309999	up	yhdP	phospholipid transport factor YhdP	GO:0005575,GO:0005623,GO:0005886,GO:0005887,GO:0016020,GO:0016021,GO:0030288,GO:0030313,GO:0031224,GO:0031226,GO:0031975,GO:0042597,GO:0044425,GO:0044459,GO:0044464,GO:0071944	-	COG3164-Predicted membrane protein[S]
b4473	105.61	41.3833333333	1.3516246862799999	0.00237597769376	0.00726394919562	up	smf	protein Smf	-	-	COG0758-Predicted Rossmann fold nucleotide-binding protein involved in DNA uptake[LU]
b4471	8.17666666667	3.48333333333	1.23104429159	0.0193858408198	0.0445230606525	up	tdcG	L-serine deaminase III	GO:0003674,GO:0003824,GO:0003941,GO:0005575,GO:0005622,GO:0005623,GO:0005737,GO:0005829,GO:0006082,GO:0006520,GO:0006563,GO:0006565,GO:0006807,GO:0008150,GO:0008152,GO:0009056,GO:0009063,GO:0009069,GO:0009071,GO:0009987,GO:0016054,GO:0016829,GO:0016840,GO:0016841,GO:0019752,GO:0043436,GO:0044237,GO:0044238,GO:0044248,GO:0044281,GO:0044282,GO:0044424,GO:0044444,GO:0044464,GO:0046395,GO:0071704,GO:…	K01752-ko01200 Carbon metabolism;ko01230 Biosynthesis of amino acids;ko00260 Glycine, serine and threonine metabolism;ko00270 Cysteine and methionine metabolism	COG1760-L-serine deaminase[E]
b3514	78.6766666667	22.7533333333	1.7898579218200001	3.3547435747e-06	2.09064448178e-05	up	mdtF	multidrug efflux pump RND permease MdtF	GO:0003674,GO:0005215,GO:0005575,GO:0005623,GO:0005886,GO:0006810,GO:0006855,GO:0008150,GO:0015893,GO:0016020,GO:0042221,GO:0042493,GO:0044464,GO:0050896,GO:0051179,GO:0051234,GO:0055085,GO:0071944	-	COG0841-Cation/multidrug efflux pump[V]
b3517	71.7633333333	20.53	1.80551327607	5.15311854989e-10	6.26541993141e-09	up	gadA	glutamate decarboxylase A	GO:0003674,GO:0003824,GO:0004351,GO:0006873,GO:0006885,GO:0008150,GO:0009987,GO:0016829,GO:0016830,GO:0016831,GO:0019725,GO:0030003,GO:0030004,GO:0030641,GO:0042592,GO:0045852,GO:0048878,GO:0050801,GO:0051453,GO:0051454,GO:0055067,GO:0055080,GO:0055082,GO:0065007,GO:0065008,GO:0098771	K01580-ko00650 Butanoate metabolism;ko00250 Alanine, aspartate and glutamate metabolism;ko00410 beta-Alanine metabolism;ko00430 Taurine and hypotaurine metabolism;ko02024 Quorum sensing;ko04727 GABAergic synapse;ko04940 Type I diabetes mellitus	COG0076-Glutamate decarboxylase and related PLP-dependent proteins[E]
b1599	4.41	10.74	-1.2841434324299998	0.0016958736972300002	0.00538711845645	down	mdtI	multidrug/spermidine efflux pump membrane subunit MdtI	GO:0003674,GO:0005215,GO:0005326,GO:0005575,GO:0005623,GO:0005886,GO:0005887,GO:0006810,GO:0006811,GO:0006812,GO:0006836,GO:0008150,GO:0008324,GO:0008519,GO:0015075,GO:0015101,GO:0015199,GO:0015203,GO:0015220,GO:0015291,GO:0015297,GO:0015606,GO:0015651,GO:0015695,GO:0015696,GO:0015697,GO:0015838,GO:0015846,GO:0015848,GO:0015871,GO:0016020,GO:0016021,GO:0022804,GO:0022857,GO:0031224,GO:0031226,GO:…	-	COG2076-Membrane transporters of cations and cationic drugs[P]
b3267	32.45	5.416666666669999	2.5827412608	0.000990051542925	0.00336044043411	up	yhdV	lipoprotein YhdV	-	-	-
b0453	392.723333333	119.3	1.71891927406	0.00324465054755	0.009532855612889999	up	ybaY	PF09619 family lipoprotein YbaY	-	-	COG3126-Uncharacterized protein conserved in bacteria[S]
b0454	43.123333333299996	9.24	2.22250394262	7.43450515532e-06	4.27627059582e-05	up	ybaZ	DNA base-flipping protein	GO:0003674,GO:0003676,GO:0003677,GO:0003684,GO:0005488,GO:0005515,GO:0019899,GO:0097159,GO:1901363	-	COG3695-Predicted methylated DNA-protein cysteine methyltransferase[L]
b0901	8.04	19.8066666667	-1.30071869794	1.94217284736e-05	0.00010103609424200001	down	ycaK	putative oxidoreductase YcaK	GO:0000166,GO:0003674,GO:0005488,GO:0010181,GO:0032553,GO:0036094,GO:0043167,GO:0043168,GO:0048037,GO:0050662,GO:0097159,GO:0097367,GO:1901265,GO:1901363	-	COG2249-Putative NADPH-quinone reductase (modulator of drug activity B)[R]
b3570	51.4266666667	15.3833333333	1.7411484981	1.52629448373e-07	1.2479527959e-06	up	bax	putative glycoside hydrolase Bax	-	-	COG2992-Uncharacterized FlgJ-related protein[R]
b3171	28.31	108.036666667	-1.9321373787799998	0.000248219676227	0.000987029984921	down	metY	tRNA-Met	-	-	-
b3174	5.24	17.6833333333	-1.7547515335400001	0.006521603777420001	0.0173231764333	down	leuU	tRNA-Leu	-	-	-
b3318	2040.07666667	6261.54333333	-1.6178949236200002	3.71777219995e-32	4.127705503049999e-30	down	rplW	50S ribosomal subunit protein L23	GO:0000027,GO:0003674,GO:0003676,GO:0003723,GO:0003735,GO:0005198,GO:0005488,GO:0005575,GO:0005622,GO:0005623,GO:0005737,GO:0005829,GO:0005840,GO:0006412,GO:0006518,GO:0006807,GO:0006996,GO:0008150,GO:0008152,GO:0009058,GO:0009059,GO:0009987,GO:0010467,GO:0015934,GO:0016043,GO:0019538,GO:0022607,GO:0022613,GO:0022618,GO:0022625,GO:0022626,GO:0032991,GO:0034622,GO:0034641,GO:0034645,GO:0042254,GO:…	K02892-ko03010 Ribosome	COG0089-Ribosomal protein L23[J]
b3319	1227.19333333	3425.9	-1.4811204900100001	6.08142173926e-20	2.5916685169599997e-18	down	rplD	50S ribosomal subunit protein L4	GO:0001130,GO:0001217,GO:0003674,GO:0003676,GO:0003700,GO:0003723,GO:0003735,GO:0004857,GO:0005198,GO:0005488,GO:0005575,GO:0005622,GO:0005623,GO:0005737,GO:0005829,GO:0005840,GO:0005844,GO:0006355,GO:0006412,GO:0006417,GO:0006518,GO:0006807,GO:0006996,GO:0008150,GO:0008152,GO:0008428,GO:0009058,GO:0009059,GO:0009889,GO:0009890,GO:0009892,GO:0009987,GO:0010467,GO:0010468,GO:0010556,GO:0010558,GO:…	K02926-ko03010 Ribosome	COG0088-Ribosomal protein L4[J]
b3312	2587.16	5996.98	-1.2128668827700002	4.21840345375e-19	1.6179494701199997e-17	down	rpmC	50S ribosomal subunit protein L29	GO:0000027,GO:0003674,GO:0003735,GO:0005198,GO:0005575,GO:0005622,GO:0005623,GO:0005737,GO:0005829,GO:0005840,GO:0006412,GO:0006518,GO:0006807,GO:0006996,GO:0008150,GO:0008152,GO:0009058,GO:0009059,GO:0009987,GO:0010467,GO:0015934,GO:0016043,GO:0019538,GO:0022607,GO:0022613,GO:0022618,GO:0022625,GO:0022626,GO:0032991,GO:0034622,GO:0034641,GO:0034645,GO:0042254,GO:0042255,GO:0042273,GO:0043043,GO:…	K02904-ko03010 Ribosome	COG0255-Ribosomal protein L29[J]
b3313	1747.68	5108.21	-1.5473767841400001	2.89024036294e-28	2.54040085234e-26	down	rplP	50S ribosomal subunit protein L16	GO:0000027,GO:0000049,GO:0003674,GO:0003676,GO:0003723,GO:0003735,GO:0005198,GO:0005488,GO:0005575,GO:0005622,GO:0005623,GO:0005737,GO:0005829,GO:0005840,GO:0006412,GO:0006518,GO:0006807,GO:0006996,GO:0008150,GO:0008152,GO:0009058,GO:0009059,GO:0009987,GO:0010467,GO:0015934,GO:0016043,GO:0019538,GO:0019843,GO:0022607,GO:0022613,GO:0022618,GO:0022625,GO:0022626,GO:0032991,GO:0034622,GO:0034641,GO:…	K02878-ko03010 Ribosome	COG0197-Ribosomal protein L16/L10E[J]
b3310	1871.99	7616.57	-2.02456872122	1.0027444920200002e-16	2.82038600789e-15	down	rplN	50S ribosomal subunit protein L14	GO:0003674,GO:0003676,GO:0003723,GO:0003735,GO:0005198,GO:0005488,GO:0005575,GO:0005622,GO:0005623,GO:0005737,GO:0005829,GO:0005840,GO:0006412,GO:0006518,GO:0006807,GO:0008150,GO:0008152,GO:0009058,GO:0009059,GO:0009987,GO:0010467,GO:0015934,GO:0019538,GO:0019843,GO:0022625,GO:0022626,GO:0032991,GO:0034641,GO:0034645,GO:0043043,GO:0043170,GO:0043226,GO:0043228,GO:0043229,GO:0043232,GO:0043603,GO:…	K02874-ko03010 Ribosome	COG0093-Ribosomal protein L14[J]
b3311	1091.44	3006.35333333	-1.46178175467	2.14480344465e-23	1.2927036761399999e-21	down	rpsQ	30S ribosomal subunit protein S17	GO:0000028,GO:0003674,GO:0003676,GO:0003723,GO:0003735,GO:0005198,GO:0005488,GO:0005575,GO:0005622,GO:0005623,GO:0005737,GO:0005829,GO:0005840,GO:0006412,GO:0006518,GO:0006807,GO:0006996,GO:0008150,GO:0008152,GO:0009058,GO:0009059,GO:0009987,GO:0010467,GO:0015935,GO:0016043,GO:0019538,GO:0019843,GO:0022607,GO:0022613,GO:0022618,GO:0022626,GO:0022627,GO:0032991,GO:0034622,GO:0034641,GO:0034645,GO:…	K02961-ko03010 Ribosome	COG0186-Ribosomal protein S17[J]
b3316	2538.86	8487.99333333	-1.74124268028	8.557253163089998e-22	4.5128813868800003e-20	down	rpsS	30S ribosomal subunit protein S19	GO:0000028,GO:0003674,GO:0003735,GO:0005198,GO:0005575,GO:0005622,GO:0005623,GO:0005737,GO:0005829,GO:0005840,GO:0006412,GO:0006518,GO:0006807,GO:0006996,GO:0008150,GO:0008152,GO:0009058,GO:0009059,GO:0009987,GO:0010467,GO:0015935,GO:0016043,GO:0019538,GO:0022607,GO:0022613,GO:0022618,GO:0022626,GO:0022627,GO:0032991,GO:0034622,GO:0034641,GO:0034645,GO:0042254,GO:0042255,GO:0042274,GO:0043043,GO:…	K02965-ko03010 Ribosome	COG0185-Ribosomal protein S19[J]
b3317	2476.66333333	6445.52	-1.3798989861000002	1.0739760409199999e-21	5.45916255019e-20	down	rplB	50S ribosomal subunit protein L2	GO:0000027,GO:0002181,GO:0003674,GO:0003676,GO:0003723,GO:0003735,GO:0005198,GO:0005488,GO:0005575,GO:0005622,GO:0005623,GO:0005737,GO:0005829,GO:0005840,GO:0006412,GO:0006518,GO:0006807,GO:0006996,GO:0008150,GO:0008152,GO:0008270,GO:0009058,GO:0009059,GO:0009987,GO:0010467,GO:0015934,GO:0016043,GO:0019538,GO:0022607,GO:0022613,GO:0022618,GO:0022625,GO:0022626,GO:0032991,GO:0034622,GO:0034641,GO:…	K02886-ko03010 Ribosome	COG0090-Ribosomal protein L2[J]
b3314	1836.1	5221.48666667	-1.50781599602	3.3002447130900006e-27	2.78474648891e-25	down	rpsC	30S ribosomal subunit protein S3	GO:0000028,GO:0002181,GO:0003674,GO:0003735,GO:0005198,GO:0005575,GO:0005622,GO:0005623,GO:0005737,GO:0005829,GO:0005840,GO:0006412,GO:0006518,GO:0006807,GO:0006996,GO:0008150,GO:0008152,GO:0009058,GO:0009059,GO:0009987,GO:0010467,GO:0015935,GO:0016043,GO:0019538,GO:0022607,GO:0022613,GO:0022618,GO:0022626,GO:0022627,GO:0032991,GO:0034622,GO:0034641,GO:0034645,GO:0042254,GO:0042255,GO:0042274,GO:…	K02982-ko03010 Ribosome	COG0092-Ribosomal protein S3[J]
b3315	1283.02	3710.98666667	-1.5322591578799998	1.50122089955e-21	7.540060684769999e-20	down	rplV	50S ribosomal subunit protein L22	GO:0003674,GO:0003735,GO:0005198,GO:0005575,GO:0005622,GO:0005623,GO:0005737,GO:0005829,GO:0005840,GO:0005844,GO:0006412,GO:0006518,GO:0006807,GO:0006996,GO:0008150,GO:0008152,GO:0009058,GO:0009059,GO:0009987,GO:0010467,GO:0015934,GO:0016043,GO:0019538,GO:0022607,GO:0022613,GO:0022618,GO:0022625,GO:0022626,GO:0032991,GO:0034622,GO:0034641,GO:0034645,GO:0042254,GO:0042255,GO:0042788,GO:0043043,GO:…	K02890-ko03010 Ribosome	COG0091-Ribosomal protein L22[J]
b1592	5.22666666667	1.2966666666700002	2.0110834991299997	0.017850976928	0.0415406903801	up	clcB	putative chloride:H(+) antiporter ClcB	GO:0005575,GO:0005623,GO:0005886,GO:0016020,GO:0044464,GO:0071944	-	COG0038-Chloride channel protein EriC[P]
b2310	112.55	7.77	3.8565076479300004	7.07918230596e-07	5.04511320082e-06	up	argT	lysine/arginine/ornithine ABC transporter periplasmic binding protein	GO:0003674,GO:0005488,GO:0005575,GO:0005623,GO:0006810,GO:0006811,GO:0006812,GO:0006820,GO:0006865,GO:0006950,GO:0006995,GO:0007154,GO:0008150,GO:0009267,GO:0009605,GO:0009987,GO:0009991,GO:0010035,GO:0010038,GO:0010043,GO:0015711,GO:0015807,GO:0015822,GO:0015849,GO:0015893,GO:0016597,GO:0030288,GO:0030313,GO:0031406,GO:0031667,GO:0031668,GO:0031669,GO:0031975,GO:0033554,GO:0036094,GO:0042221,GO:…	K10013-ko02010 ABC transporters	COG0834-ABC-type amino acid transport/signal transduction systems, periplasmic component/domain[ET]
b2312	377.066666667	1208.97	-1.68088692072	8.892937498889999e-10	1.0422028696600001e-08	down	purF	amidophosphoribosyltransferase	GO:0003674,GO:0003824,GO:0004044,GO:0005488,GO:0005515,GO:0005575,GO:0005622,GO:0005623,GO:0005737,GO:0005829,GO:0006082,GO:0006139,GO:0006163,GO:0006164,GO:0006520,GO:0006541,GO:0006725,GO:0006753,GO:0006793,GO:0006796,GO:0006807,GO:0008150,GO:0008152,GO:0009058,GO:0009064,GO:0009117,GO:0009165,GO:0009987,GO:0016740,GO:0016757,GO:0016763,GO:0018130,GO:0019438,GO:0019637,GO:0019752,GO:0034641,GO:…	K00764-ko00230 Purine metabolism;ko00250 Alanine, aspartate and glutamate metabolism	COG0034-Glutamine phosphoribosylpyrophosphate amidotransferase[F]
b2317	109.066666667	43.623333333299996	1.3220383294700002	6.35970784349e-05	0.000291015264552	up	dedA	DedA family protein DedA	GO:0005575,GO:0005623,GO:0005886,GO:0016020,GO:0044464,GO:0071944	-	COG0586-Uncharacterized membrane-associated protein[S]
b2318	131.75	43.9266666667	1.5846340307100002	2.40600716406e-09	2.61819018871e-08	up	truA	tRNA pseudouridine(38-40) synthase	GO:0000049,GO:0001522,GO:0003674,GO:0003676,GO:0003723,GO:0003824,GO:0005488,GO:0006139,GO:0006396,GO:0006399,GO:0006400,GO:0006725,GO:0006807,GO:0008033,GO:0008150,GO:0008152,GO:0009451,GO:0009982,GO:0009987,GO:0010467,GO:0016070,GO:0016853,GO:0016866,GO:0031119,GO:0034470,GO:0034641,GO:0034660,GO:0043170,GO:0043412,GO:0044237,GO:0044238,GO:0046483,GO:0071704,GO:0090304,GO:0097159,GO:1901360,GO:…	-	COG0101-Pseudouridylate synthase[J]
b1828	10.5466666667	3.71	1.50729600713	0.0050378581975699995	0.0138738405584	up	yebQ	putative transporter YebQ	GO:0003674,GO:0005215,GO:0005575,GO:0005623,GO:0005886,GO:0005887,GO:0006810,GO:0008150,GO:0016020,GO:0016021,GO:0022857,GO:0031224,GO:0031226,GO:0044425,GO:0044459,GO:0044464,GO:0051179,GO:0051234,GO:0055085,GO:0071944	-	-
b1829	487.36666666699995	197.6	1.30242463471	8.47734058316e-07	5.92150660933e-06	up	htpX	protease HtpX	GO:0003674,GO:0003824,GO:0004175,GO:0004222,GO:0005488,GO:0005575,GO:0005623,GO:0005886,GO:0006508,GO:0006807,GO:0006950,GO:0008150,GO:0008152,GO:0008233,GO:0008237,GO:0008270,GO:0009266,GO:0009408,GO:0009628,GO:0016020,GO:0016021,GO:0016787,GO:0019538,GO:0031224,GO:0043167,GO:0043169,GO:0043170,GO:0044238,GO:0044425,GO:0044464,GO:0046872,GO:0046914,GO:0050896,GO:0070011,GO:0071704,GO:0071944,GO:…	-	COG0501-Zn-dependent protease with chaperone function[O]
b1593	164.76	337.186666667	-1.03318145777	0.00011648099490799999	0.000504551660696	down	bidA	dethiobiotin synthetase BidA	GO:0003674,GO:0003824,GO:0004141,GO:0005575,GO:0005622,GO:0005623,GO:0005737,GO:0005829,GO:0006082,GO:0006732,GO:0006766,GO:0006767,GO:0006768,GO:0006790,GO:0006807,GO:0008150,GO:0008152,GO:0009058,GO:0009102,GO:0009108,GO:0009110,GO:0009987,GO:0016053,GO:0016874,GO:0016879,GO:0016882,GO:0017144,GO:0018130,GO:0019752,GO:0032787,GO:0034641,GO:0042364,GO:0043436,GO:0043603,GO:0043604,GO:0044237,GO:…	K01935-ko00780 Biotin metabolism	COG0132-Dethiobiotin synthetase[H]
b3771	108.98333333299999	27.8533333333	1.9681856257700001	5.3000160055200003e-14	1.09611605526e-12	up	ilvD	dihydroxy-acid dehydratase	GO:0003674,GO:0003824,GO:0004160,GO:0005488,GO:0005575,GO:0005622,GO:0005623,GO:0005737,GO:0005829,GO:0006082,GO:0006520,GO:0006549,GO:0006573,GO:0006807,GO:0008150,GO:0008152,GO:0008652,GO:0009058,GO:0009081,GO:0009082,GO:0009097,GO:0009099,GO:0009987,GO:0016053,GO:0016829,GO:0016835,GO:0016836,GO:0019752,GO:0043436,GO:0044237,GO:0044238,GO:0044249,GO:0044281,GO:0044283,GO:0044424,GO:0044444,GO:…	K01687-ko01210 2-Oxocarboxylic acid metabolism;ko01230 Biosynthesis of amino acids;ko00290 Valine, leucine and isoleucine biosynthesis;ko00770 Pantothenate and CoA biosynthesis	COG0129-Dihydroxyacid dehydratase/phosphogluconate dehydratase[EG]
b3772	61.9166666667	8.33	2.8939394042299997	4.60397761286e-22	2.4587571580600004e-20	up	ilvA	threonine deaminase	GO:0003674,GO:0003824,GO:0004794,GO:0005488,GO:0006082,GO:0006520,GO:0006549,GO:0006566,GO:0006807,GO:0008144,GO:0008150,GO:0008152,GO:0008652,GO:0009058,GO:0009066,GO:0009081,GO:0009082,GO:0009097,GO:0009987,GO:0016053,GO:0016597,GO:0016829,GO:0016840,GO:0016841,GO:0019752,GO:0019842,GO:0030170,GO:0031406,GO:0036094,GO:0043167,GO:0043168,GO:0043177,GO:0043436,GO:0044237,GO:0044238,GO:0044249,GO:…	K01754-ko01200 Carbon metabolism;ko01230 Biosynthesis of amino acids;ko00260 Glycine, serine and threonine metabolism;ko00290 Valine, leucine and isoleucine biosynthesis	COG1171-Threonine dehydratase[E]
b2429	41.7833333333	10.8	1.9518962779499998	1.59611370619e-07	1.29749590104e-06	up	murP	N-acetylmuramic acid-specific PTS enzyme IICB component/anhydro-N-acetylmuramic acid transporter	GO:0003674,GO:0003824,GO:0005215,GO:0005575,GO:0005623,GO:0005886,GO:0005887,GO:0006810,GO:0008150,GO:0008643,GO:0009401,GO:0015144,GO:0016020,GO:0016021,GO:0016740,GO:0016772,GO:0016773,GO:0022804,GO:0022857,GO:0031224,GO:0031226,GO:0034219,GO:0044425,GO:0044459,GO:0044464,GO:0051179,GO:0051234,GO:0055085,GO:0071702,GO:0071944,GO:0090563,GO:0090588	K11192-ko00520 Amino sugar and nucleotide sugar metabolism;ko02060 Phosphotransferase system (PTS)	COG1263-Phosphotransferase system IIC components, glucose/maltose/N-acetylglucosamine-specific[G]
b2428	83.8733333333	29.886666666700002	1.4887101947999999	0.000316127607575	0.00122025834982	up	murQ	N-acetylmuramic acid 6-phosphate etherase	GO:0000270,GO:0003674,GO:0003824,GO:0006022,GO:0006040,GO:0006807,GO:0008150,GO:0008152,GO:0009056,GO:0009254,GO:0016787,GO:0016801,GO:0016803,GO:0016829,GO:0016835,GO:0030203,GO:0043170,GO:0046348,GO:0071704,GO:1901135,GO:1901136,GO:1901564,GO:1901575	K07106-ko00520 Amino sugar and nucleotide sugar metabolism	COG2103-Predicted sugar phosphate isomerase[R]
b3402	14.0566666667	29.1033333333	-1.04992987994	8.3834275965e-10	9.87979917029e-09	down	yhgE	putative transport protein YhgE	GO:0005575,GO:0005623,GO:0005886,GO:0016020,GO:0044464,GO:0071944	-	-
b2130	12.416666666700001	5.06333333333	1.29411855573	0.00724077954639	0.018936917455900003	up	yehY	glycine betaine ABC transporter membrane subunit YehY	GO:0003674,GO:0005215,GO:0005575,GO:0005623,GO:0005886,GO:0006810,GO:0006811,GO:0006812,GO:0008150,GO:0015695,GO:0015696,GO:0015697,GO:0015838,GO:0016020,GO:0031460,GO:0044464,GO:0051179,GO:0051234,GO:0071702,GO:0071705,GO:0071944,GO:0072337	K05846-ko02010 ABC transporters	COG1174-ABC-type proline/glycine betaine transport systems, permease component[E]
b2135	84.7766666667	8.98333333333	3.23834446993	7.73632674976e-07	5.44900877416e-06	up	yohC	putative inner membrane protein	GO:0005575,GO:0005623,GO:0005886,GO:0006950,GO:0006974,GO:0008150,GO:0009987,GO:0016020,GO:0033554,GO:0044464,GO:0050896,GO:0051716,GO:0071944	-	-
b3797	6.14	29.5766666667	-2.2681489070599996	0.00020701798779599998	0.0008446894492360001	down	hisR	tRNA-His	-	-	-
b2953	84.6966666667	174.543333333	-1.04320815745	6.98729987456e-07	5.00433473108e-06	down	yggU	DUF167 domain-containing protein YggU	-	-	COG1872-Uncharacterized conserved protein[S]
b2951	20.8466666667	54.7133333333	-1.39207573403	7.58581575589e-09	7.6383190153e-08	down	yggS	PLP homeostasis protein	GO:0003674,GO:0005488,GO:0005575,GO:0005622,GO:0005623,GO:0005737,GO:0005829,GO:0008144,GO:0019842,GO:0030170,GO:0036094,GO:0043167,GO:0043168,GO:0044424,GO:0044444,GO:0044464,GO:0048037,GO:0050662,GO:0070279,GO:0097159,GO:1901363	-	COG0325-Predicted enzyme with a TIM-barrel fold[R]
b2950	7.64333333333	2.88333333333	1.40646431706	0.012027854644200002	0.0295381770455	up	yggR	Type II/IV secretion system family protein	GO:0005575,GO:0005622,GO:0005623,GO:0005737,GO:0005829,GO:0044424,GO:0044444,GO:0044464	-	COG2805-Tfp pilus assembly protein, pilus retraction ATPase PilT[NU]
b2957	1091.11333333	4167.44333333	-1.93336162098	3.15841377841e-18	1.05756728025e-16	down	ansB	L-asparaginase 2	GO:0003674,GO:0003824,GO:0004067,GO:0005488,GO:0005515,GO:0005575,GO:0005622,GO:0005623,GO:0005737,GO:0005829,GO:0006082,GO:0006520,GO:0006528,GO:0006530,GO:0006807,GO:0008150,GO:0008152,GO:0009056,GO:0009063,GO:0009064,GO:0009065,GO:0009066,GO:0009068,GO:0009987,GO:0016043,GO:0016054,GO:0016787,GO:0016810,GO:0016811,GO:0019752,GO:0022607,GO:0030288,GO:0030313,GO:0031975,GO:0032787,GO:0034641,GO:…	K01424-ko00250 Alanine, aspartate and glutamate metabolism;ko00460 Cyanoamino acid metabolism	COG0252-L-asparaginase/archaeal Glu-tRNAGln amidotransferase subunit D[EJ]
b2045	4.41333333333	1.63	1.43699675185	0.0116617733791	0.0288399893824	up	wcaK	colanic acid biosynthesis pyruvyl transferase WcaK	-	-	COG2327-Uncharacterized conserved protein[S]
b1053	58.21	21.686666666700003	1.4244586959299999	0.000111308355239	0.00048347993907699996	up	mdtG	efflux pump MdtG	GO:0006810,GO:0006855,GO:0008150,GO:0015893,GO:0042221,GO:0042493,GO:0050896,GO:0051179,GO:0051234,GO:0055085	-	-
b1057	12.253333333299999	3.39666666667	1.85098271512	0.00826083665248	0.021186911754900003	up	yceJ	putative cytochrome b561 YceJ	GO:0005575,GO:0005623,GO:0005886,GO:0016020,GO:0044464,GO:0071944	-	COG3038-Cytochrome B561[C]
b1056	41.92	16.29	1.3636521130099999	0.0032951609168	0.00965436382498	up	yceI	protein YceI	-	-	COG2353-Uncharacterized conserved protein[S]
b3605	18.9766666667	5.29666666667	1.8410699750400001	7.941494104999999e-05	0.00035681750403600005	up	lldD	L-lactate dehydrogenase	GO:0000166,GO:0003674,GO:0003824,GO:0004457,GO:0004459,GO:0005488,GO:0005575,GO:0005623,GO:0005886,GO:0005975,GO:0005996,GO:0006004,GO:0006082,GO:0006089,GO:0006091,GO:0008150,GO:0008152,GO:0009056,GO:0009060,GO:0009987,GO:0010181,GO:0015980,GO:0016020,GO:0016052,GO:0016491,GO:0016614,GO:0016616,GO:0019317,GO:0019318,GO:0019320,GO:0019516,GO:0019752,GO:0032553,GO:0032787,GO:0036094,GO:0042354,GO:…	K00101-ko00620 Pyruvate metabolism	COG1304-L-lactate dehydrogenase (FMN-dependent) and related alpha-hydroxy acid dehydrogenases[C]
b3540	22.2633333333	2.36	3.2378108488	5.83187347108e-16	1.58739833384e-14	up	dppF	dipeptide ABC transporter ATP binding subunit DppF	GO:0000166,GO:0003674,GO:0005215,GO:0005488,GO:0005524,GO:0005575,GO:0005623,GO:0005886,GO:0006810,GO:0008144,GO:0008150,GO:0009314,GO:0009628,GO:0015232,GO:0015886,GO:0016020,GO:0017076,GO:0022857,GO:0030554,GO:0032553,GO:0032555,GO:0032559,GO:0035639,GO:0036094,GO:0043167,GO:0043168,GO:0044464,GO:0050896,GO:0051179,GO:0051181,GO:0051184,GO:0051234,GO:0055085,GO:0071702,GO:0071705,GO:0071944,GO:…	K12372-ko02010 ABC transporters	COG4608-ABC-type oligopeptide transport system, ATPase component[E]
b2423	77.21	18.1233333333	2.09093938557	0.0055937762019300005	0.0151574449556	up	cysW	sulfate/thiosulfate ABC transporter inner membrane subunit CysW	GO:0005575,GO:0005623,GO:0005886,GO:0016020,GO:0044464,GO:0071944	K02047-ko00920 Sulfur metabolism;ko02010 ABC transporters	COG4208-ABC-type sulfate transport system, permease component[P]
b4208	103.13666666700001	18.62	2.4696323461	5.45499470856e-05	0.000254024532841	up	cycA	D-serine/alanine/glycine/:H(+)symporter	GO:0001761,GO:0001762,GO:0003333,GO:0003674,GO:0005215,GO:0005326,GO:0005342,GO:0005575,GO:0005623,GO:0005886,GO:0006810,GO:0006811,GO:0006812,GO:0006820,GO:0006836,GO:0006855,GO:0006865,GO:0008150,GO:0008324,GO:0008509,GO:0008514,GO:0015075,GO:0015171,GO:0015175,GO:0015179,GO:0015180,GO:0015187,GO:0015238,GO:0015318,GO:0015711,GO:0015804,GO:0015807,GO:0015808,GO:0015816,GO:0015849,GO:0015893,GO:…	-	COG1113-Gamma-aminobutyrate permease and related permeases[E]
b4319	1776.36666667	2.85666666667	9.2803809857	6.596235231529999e-130	4.638252740309999e-127	up	fimG	type 1 fimbriae minor subunit FimG	GO:0005575,GO:0005623,GO:0009289,GO:0042995,GO:0044464	-	COG3539-P pilus assembly protein, pilin FimA[NU]
b4318	1439.87333333	2.96	8.92612901116	1.4984560874599998e-115	7.902482791229999e-113	up	fimF	type 1 fimbriae minor subunit FimF	GO:0005575,GO:0005623,GO:0009289,GO:0042995,GO:0044464	-	COG3539-P pilus assembly protein, pilin FimA[NU]
b0652	92.9066666667	37.8333333333	1.29612423153	0.0023632906613800003	0.00723351891143	up	gltL	glutamate/aspartate ABC transporter ATP binding subunit	GO:0000166,GO:0003674,GO:0005488,GO:0005524,GO:0008144,GO:0017076,GO:0030554,GO:0032553,GO:0032555,GO:0032559,GO:0035639,GO:0036094,GO:0043167,GO:0043168,GO:0097159,GO:0097367,GO:1901265,GO:1901363	K10004-ko02010 ABC transporters;ko02020 Two-component system	COG1126-ABC-type polar amino acid transport system, ATPase component[E]
b4315	3977.36666667	7.30333333333	9.08904277404	5.7000828909999976e-182	8.016216572369997e-179	up	fimI	putative fimbrial protein FimI	GO:0008150,GO:0009297,GO:0009987,GO:0016043,GO:0022607,GO:0030030,GO:0030031,GO:0043711,GO:0044085,GO:0071840	-	COG3539-P pilus assembly protein, pilin FimA[NU]
b3603	25.7666666667	1.0066666666700002	4.67784795949	4.83739130858e-09	5.03924788418e-08	up	lldP	lactate/glycolate:H(+) symporter LldP	GO:0003674,GO:0005215,GO:0005575,GO:0005623,GO:0005886,GO:0005887,GO:0006810,GO:0006811,GO:0006812,GO:0006950,GO:0006974,GO:0008150,GO:0008324,GO:0009987,GO:0015075,GO:0015077,GO:0015078,GO:0015291,GO:0015293,GO:0015294,GO:0015295,GO:0015318,GO:0015672,GO:0016020,GO:0016021,GO:0022804,GO:0022857,GO:0022890,GO:0031224,GO:0031226,GO:0033554,GO:0034220,GO:0044425,GO:0044459,GO:0044464,GO:0050896,GO:…	-	COG1620-L-lactate permease[C]
b4312	37.446666666700004	16.8933333333	1.1483832784399999	0.0107606699866	0.0268000393587	up	fimB	Type 1 fimbriae regulatory protein FimB	GO:0006139,GO:0006259,GO:0006310,GO:0006725,GO:0006807,GO:0006950,GO:0006974,GO:0008150,GO:0008152,GO:0009987,GO:0015074,GO:0033554,GO:0034641,GO:0043170,GO:0044237,GO:0044238,GO:0044260,GO:0046483,GO:0050896,GO:0051716,GO:0071704,GO:0090304,GO:1901360	-	COG4973-Site-specific recombinase XerC[L]
b2422	162.32	21.2866666667	2.93081881291	2.82816073346e-05	0.00014187883631900001	up	cysA	sulfate/thiosulfate ABC transporter ATP binding subunit	GO:0000166,GO:0003674,GO:0003824,GO:0005215,GO:0005488,GO:0005524,GO:0006810,GO:0006811,GO:0006820,GO:0008144,GO:0008150,GO:0008272,GO:0008509,GO:0015075,GO:0015103,GO:0015116,GO:0015318,GO:0015399,GO:0015405,GO:0015419,GO:0015698,GO:0016462,GO:0016787,GO:0016817,GO:0016818,GO:0016887,GO:0017076,GO:0017111,GO:0022804,GO:0022857,GO:0030554,GO:0032553,GO:0032555,GO:0032559,GO:0034220,GO:0035639,GO:…	K02045-ko00920 Sulfur metabolism;ko02010 ABC transporters	COG1118-ABC-type sulfate/molybdate transport systems, ATPase component[P]
b0832	26.28	5.506666666669999	2.25471408962	3.54472466066e-09	3.7481687577199995e-08	up	gsiD	glutathione ABC transporter membrane subunit GsiD	GO:0005575,GO:0005623,GO:0005886,GO:0005887,GO:0016020,GO:0016021,GO:0031224,GO:0031226,GO:0044425,GO:0044459,GO:0044464,GO:0071944	K13891-ko02010 ABC transporters	COG1173-ABC-type dipeptide/oligopeptide/nickel transport systems, permease components[EP]
b0833	0.69	1.41333333333	-1.03443349706	0.0214093215445	0.048666986851500005	down	pdeI	putative c-di-GMP phosphodiesterase PdeI	GO:0003674,GO:0003824,GO:0008081,GO:0016787,GO:0016788,GO:0042578,GO:0071111	-	COG2200-FOG: EAL domain[T]
b0830	87.57	15.46	2.5018963923	4.0106398748e-15	9.66907978958e-14	up	gsiB	glutathione ABC transporter periplasmic binding protein	GO:0005575,GO:0005623,GO:0006810,GO:0006857,GO:0006950,GO:0006974,GO:0008150,GO:0009987,GO:0015833,GO:0030288,GO:0030313,GO:0031975,GO:0033554,GO:0042597,GO:0042886,GO:0042938,GO:0044464,GO:0050896,GO:0051179,GO:0051234,GO:0051716,GO:0071702,GO:0071705	K13889-ko02010 ABC transporters	COG0747-ABC-type dipeptide transport system, periplasmic component[E]
b0831	43.8966666667	8.996666666669999	2.28664891548	1.1268410739100001e-11	1.6858661315e-10	up	gsiC	glutathione ABC transporter membrane subunit GsiC	GO:0005575,GO:0005623,GO:0005886,GO:0005887,GO:0016020,GO:0016021,GO:0031224,GO:0031226,GO:0044425,GO:0044459,GO:0044464,GO:0071944	K13890-ko02010 ABC transporters	COG0601-ABC-type dipeptide/oligopeptide/nickel transport systems, permease components[EP]
b0836	1643.92666667	340.803333333	2.27013459232	2.25567302815e-11	3.23696751897e-10	up	bssR	regulator of biofilm formation	GO:0008150,GO:0010468,GO:0019222,GO:0043900,GO:0050789,GO:0050794,GO:0060255,GO:0065007,GO:1900190	-	-
b0837	21.0133333333	6.993333333330001	1.58725285688	5.63277366164e-06	3.31445914623e-05	up	yliI	aldose sugar dehydrogenase YliI	GO:0003674,GO:0003824,GO:0005488,GO:0005509,GO:0005575,GO:0005623,GO:0008150,GO:0008152,GO:0016491,GO:0016614,GO:0016901,GO:0019842,GO:0030288,GO:0030313,GO:0031406,GO:0031975,GO:0036094,GO:0042597,GO:0043167,GO:0043168,GO:0043169,GO:0043177,GO:0044464,GO:0046872,GO:0048037,GO:0048038,GO:0055114,GO:0070968,GO:0097159,GO:1901363	-	COG2133-Glucose/sorbosone dehydrogenases[G]
b0838	208.633333333	72.7433333333	1.5200827342200003	3.721186962e-08	3.44618211942e-07	up	gstB	glutathione S-transferase GstB	GO:0003674,GO:0003824,GO:0004364,GO:0005488,GO:0005515,GO:0005575,GO:0005622,GO:0005623,GO:0005737,GO:0005829,GO:0008150,GO:0008152,GO:0016491,GO:0016740,GO:0016765,GO:0030611,GO:0042802,GO:0044424,GO:0044444,GO:0044464,GO:0055114	K00799-ko00480 Glutathione metabolism;ko00980 Metabolism of xenobiotics by cytochrome P450;ko00982 Drug metabolism - cytochrome P450;ko05204 Chemical carcinogenesis;ko01524 Platinum drug resistance	COG0625-Glutathione S-transferase[O]
b3985	1454.44333333	5135.21666667	-1.81995805988	3.8071895467499997e-19	1.473626853e-17	down	rplJ	50S ribosomal subunit protein L10	GO:0003674,GO:0003735,GO:0005198,GO:0005488,GO:0005575,GO:0005622,GO:0005623,GO:0005737,GO:0005829,GO:0005840,GO:0006412,GO:0006417,GO:0006518,GO:0006807,GO:0008150,GO:0008152,GO:0009058,GO:0009059,GO:0009889,GO:0009890,GO:0009892,GO:0009987,GO:0010467,GO:0010468,GO:0010556,GO:0010558,GO:0010605,GO:0010608,GO:0010629,GO:0015934,GO:0017148,GO:0019222,GO:0019538,GO:0022625,GO:0022626,GO:0031323,GO:…	K02864-ko03010 Ribosome	COG0244-Ribosomal protein L10[J]
b1836	141.77333333299998	68.29	1.0538399572700001	0.0165338448352	0.038948236381699995	up	yebV	DUF1480 domain-containing protein YebV	-	-	-
b1302	6.006666666669999	0.84	2.83810337231	1.4558912539e-05	7.77519645596e-05	up	puuE	4-aminobutyrate aminotransferase PuuE	GO:0001505,GO:0003674,GO:0003824,GO:0003867,GO:0003992,GO:0005488,GO:0005575,GO:0005622,GO:0005623,GO:0005737,GO:0005829,GO:0006082,GO:0006520,GO:0006525,GO:0006526,GO:0006576,GO:0006591,GO:0006595,GO:0006598,GO:0006807,GO:0008144,GO:0008150,GO:0008152,GO:0008483,GO:0008652,GO:0009056,GO:0009058,GO:0009063,GO:0009064,GO:0009084,GO:0009308,GO:0009310,GO:0009445,GO:0009447,GO:0009448,GO:0009450,GO:…	K00823-ko00640 Propanoate metabolism;ko00650 Butanoate metabolism;ko00250 Alanine, aspartate and glutamate metabolism;ko00410 beta-Alanine metabolism	COG0160-4-aminobutyrate aminotransferase and related aminotransferases[E]
b1301	4.85	0.886666666667	2.45152100229	0.000126829323362	0.000546013178839	up	puuB	gamma-glutamylputrescine oxidase	GO:0003674,GO:0003824,GO:0005575,GO:0005622,GO:0005623,GO:0005737,GO:0008150,GO:0008152,GO:0016491,GO:0044424,GO:0044464,GO:0055114	K09471-ko00330 Arginine and proline metabolism	COG0665-Glycine/D-amino acid oxidases (deaminating)[E]
b1300	8.49333333333	2.53333333333	1.74529395393	0.011440788829099999	0.0283433282853	up	puuC	gamma-glutamyl-gamma-aminobutyraldehyde dehydrogenase	GO:0003674,GO:0003824,GO:0004030,GO:0006576,GO:0006595,GO:0006598,GO:0006807,GO:0008150,GO:0008152,GO:0009056,GO:0009308,GO:0009310,GO:0009445,GO:0009447,GO:0009987,GO:0016491,GO:0016620,GO:0016903,GO:0034641,GO:0042402,GO:0044106,GO:0044237,GO:0055114,GO:0071704,GO:0097164,GO:1901564,GO:1901565,GO:1901575	K09472-ko00330 Arginine and proline metabolism	COG1012-NAD-dependent aldehyde dehydrogenases[C]
b1307	262.70666666700004	73.3833333333	1.83992846843	5.73262565102e-06	3.36383137993e-05	up	pspD	phage shock protein D	GO:0005575,GO:0005623,GO:0005886,GO:0006950,GO:0008150,GO:0009271,GO:0009605,GO:0009607,GO:0009615,GO:0016020,GO:0043207,GO:0044464,GO:0050896,GO:0051704,GO:0051707,GO:0071944,GO:0098586	-	-
b1306	313.403333333	74.2533333333	2.07749282726	2.0788795436799998e-10	2.6497863428399998e-09	up	pspC	phage shock protein C	GO:0005575,GO:0005623,GO:0005886,GO:0008150,GO:0009889,GO:0009891,GO:0009893,GO:0010556,GO:0010557,GO:0010604,GO:0016020,GO:0019222,GO:0044464,GO:0048518,GO:0050789,GO:0060255,GO:0065007,GO:0071944	-	COG1983-Putative stress-responsive transcriptional regulator[KT]
b1305	652.6733333330001	205.093333333	1.67008049843	7.617859981340001e-07	5.3745403446900004e-06	up	pspB	phage shock protein B	GO:0005575,GO:0005623,GO:0005886,GO:0016020,GO:0044464,GO:0071944	-	-
b1304	1550.21	632.9233333330001	1.29236100398	0.00037319583542300003	0.00141211948848	up	pspA	phage shock protein A	GO:0003674,GO:0005488,GO:0005515,GO:0005543,GO:0005575,GO:0005622,GO:0005623,GO:0005737,GO:0005829,GO:0005886,GO:0006355,GO:0006950,GO:0008150,GO:0008289,GO:0009266,GO:0009271,GO:0009408,GO:0009605,GO:0009607,GO:0009615,GO:0009628,GO:0009889,GO:0009898,GO:0010468,GO:0010556,GO:0016020,GO:0019219,GO:0019222,GO:0019897,GO:0019898,GO:0031234,GO:0031323,GO:0031326,GO:0042802,GO:0043167,GO:0043168,GO:…	-	COG1842-Phage shock protein A (IM30), suppresses sigma54-dependent transcription[KT]
b3742	137.81666666700002	284.416666667	-1.04525563969	9.37023897011e-14	1.90062683725e-12	down	mioC	flavoprotein MioC	GO:0000166,GO:0003674,GO:0005488,GO:0005575,GO:0005622,GO:0005623,GO:0005737,GO:0005829,GO:0008150,GO:0010181,GO:0032553,GO:0036094,GO:0043167,GO:0043168,GO:0044424,GO:0044444,GO:0044464,GO:0048037,GO:0050662,GO:0050789,GO:0050794,GO:0051302,GO:0065007,GO:0097159,GO:0097367,GO:1901265,GO:1901363	-	COG0369-Sulfite reductase, alpha subunit (flavoprotein)[P]
b1308	720.5533333330001	341.023333333	1.0792347645799998	0.00789286071646	0.0204169094805	up	pspE	thiosulfate sulfurtransferase PspE	GO:0003674,GO:0003824,GO:0004792,GO:0005575,GO:0005623,GO:0016740,GO:0016782,GO:0016783,GO:0030288,GO:0030313,GO:0031975,GO:0042597,GO:0044464	-	COG0607-Rhodanese-related sulfurtransferase[P]
b3945	167.96	65.8333333333	1.35122754072	0.0003924803856080001	0.00147451001503	up	gldA	L-1,2-propanediol dehydrogenase/glycerol dehydrogenase	GO:0003674,GO:0003824,GO:0005488,GO:0005515,GO:0005575,GO:0005622,GO:0005623,GO:0005737,GO:0005829,GO:0005975,GO:0006066,GO:0006071,GO:0006081,GO:0006091,GO:0006113,GO:0008150,GO:0008152,GO:0008888,GO:0009056,GO:0009438,GO:0009987,GO:0015980,GO:0016052,GO:0016491,GO:0016614,GO:0016616,GO:0019147,GO:0019400,GO:0019405,GO:0019563,GO:0019588,GO:0019662,GO:0019751,GO:0042180,GO:0042182,GO:0042802,GO:…	K00005-ko00640 Propanoate metabolism;ko00561 Glycerolipid metabolism	COG0371-Glycerol dehydrogenase and related enzymes[C]
b4269	95.6733333333	18.39	2.37919538405	1.05531057469e-12	1.8099005344e-11	up	ahr	NADPH-dependent aldehyde reductase Ahr	GO:0003674,GO:0003824,GO:0004033,GO:0005488,GO:0008106,GO:0008150,GO:0008152,GO:0008270,GO:0016491,GO:0016614,GO:0016616,GO:0043167,GO:0043169,GO:0046872,GO:0046914,GO:0055114	-	COG1064-Zn-dependent alcohol dehydrogenases[R]
b2923	18.1033333333	83.3533333333	-2.20298453178	8.578544986409999e-16	2.27628184262e-14	down	argO	L-arginine exporter	GO:0003333,GO:0003674,GO:0005215,GO:0005342,GO:0005575,GO:0005623,GO:0005886,GO:0005887,GO:0006810,GO:0006811,GO:0006812,GO:0006820,GO:0006865,GO:0008150,GO:0008324,GO:0008509,GO:0008514,GO:0015075,GO:0015171,GO:0015174,GO:0015181,GO:0015318,GO:0015711,GO:0015802,GO:0015807,GO:0015809,GO:0015849,GO:0015893,GO:0016020,GO:0016021,GO:0022857,GO:0031224,GO:0031226,GO:0034220,GO:0042221,GO:0042493,GO:…	-	COG1279-Lysine efflux permease[R]
b4370	8.68	23.0733333333	-1.410459493	0.00685216736325	0.018068308816	down	leuQ	tRNA-Leu	-	-	-
b1230	3.05666666667	11.97	-1.96939201407	0.019764304195599998	0.0452936444329	down	tyrV	tRNA-Tyr	-	-	-
b1549	2.26666666667	6.27	-1.46789319739	0.00241092348488	0.00735868412137	down	ydfO	DUF1398 domain-containing protein YdfO	-	-	COG5562-Phage envelope protein[R]
b1541	101.67333333299999	621.21	-2.6111397120599995	1.08368195088e-09	1.2595190497900001e-08	down	ydfZ	putative selenoprotein YdfZ	GO:0005575,GO:0005622,GO:0005623,GO:0005737,GO:0005829,GO:0044424,GO:0044444,GO:0044464	-	-
b0495	165.206666667	50.83	1.7005197698199999	7.411011703200001e-13	1.30824512033e-11	up	ybbA	putative ABC transporter ATP-binding protein YbbA	GO:0000166,GO:0003674,GO:0005488,GO:0005524,GO:0008144,GO:0017076,GO:0030554,GO:0032553,GO:0032555,GO:0032559,GO:0035639,GO:0036094,GO:0043167,GO:0043168,GO:0097159,GO:0097367,GO:1901265,GO:1901363	-	COG4181-Predicted ABC-type transport system involved in lysophospholipase L1 biosynthesis, ATPase component[Q]
b0496	71.5066666667	14.72	2.28030008125	6.087641658739999e-19	2.2333704485399998e-17	up	ybbP	putative ABC transporter membrane subunit YbbP	GO:0005575,GO:0005623,GO:0005886,GO:0016020,GO:0044464,GO:0071944	-	COG3127-Predicted ABC-type transport system involved in lysophospholipase L1 biosynthesis, permease component[Q]
b0497	11.986666666700001	4.35666666667	1.46013387972	1.2267443224e-05	6.65248624193e-05	up	rhsD	protein RhsD	GO:0006950,GO:0007154,GO:0008150,GO:0009267,GO:0009605,GO:0009987,GO:0009991,GO:0010438,GO:0031667,GO:0031668,GO:0031669,GO:0033554,GO:0042594,GO:0050896,GO:0051716,GO:0071496	-	COG3209-Rhs family protein[M]
b0490	33.2633333333	110.316666667	-1.7296461159999998	1.10164945836e-20	4.99769791915e-19	down	fetA	putative iron ABC exporter ATP-binding subunit FetA	GO:0005575,GO:0005623,GO:0005886,GO:0006873,GO:0006875,GO:0006879,GO:0008150,GO:0009987,GO:0016020,GO:0019725,GO:0030003,GO:0042592,GO:0044464,GO:0046916,GO:0048878,GO:0050801,GO:0055065,GO:0055072,GO:0055076,GO:0055080,GO:0055082,GO:0065007,GO:0065008,GO:0071944,GO:0098771	-	COG4619-ABC-type uncharacterized transport system, ATPase component[R]
b0947	111.24666666700001	54.5233333333	1.02881643819	0.000231628176055	0.0009280524926660001	up	ycbX	6-N-hydroxylaminopurine resistance protein	GO:0008150,GO:0008152,GO:0009056,GO:0009404,GO:0009407,GO:0009636,GO:0009987,GO:0019748,GO:0042221,GO:0044237,GO:0044248,GO:0050896,GO:0098754	-	COG3217-Uncharacterized Fe-S protein[R]
b1956	42.4166666667	17.6533333333	1.26469062904	0.000669897383524	0.0023718474771599997	up	dgcQ	diguanylate cyclase DgcQ	GO:0003674,GO:0003824,GO:0005575,GO:0005623,GO:0005886,GO:0008150,GO:0016020,GO:0016740,GO:0016772,GO:0016779,GO:0032879,GO:0040012,GO:0040013,GO:0044464,GO:0048519,GO:0048523,GO:0050789,GO:0050794,GO:0051270,GO:0051271,GO:0052621,GO:0065007,GO:0071944,GO:1902021,GO:1902201,GO:2000145,GO:2000146	-	COG2199-FOG: GGDEF domain[T]
b3626	14.53	47.2033333333	-1.69985403826	9.61876044046e-19	3.4391144320600004e-17	down	waaJ	UDP-glucose:(glucosyl)LPS alpha-1,2-glucosyltransferase	GO:0000271,GO:0003674,GO:0003824,GO:0005975,GO:0005976,GO:0006629,GO:0008150,GO:0008152,GO:0008194,GO:0008610,GO:0008653,GO:0008919,GO:0009058,GO:0009059,GO:0009103,GO:0009244,GO:0009311,GO:0009312,GO:0009987,GO:0016051,GO:0016740,GO:0016757,GO:0016758,GO:0033692,GO:0034637,GO:0034645,GO:0035251,GO:0043170,GO:0044237,GO:0044238,GO:0044249,GO:0044255,GO:0044260,GO:0044262,GO:0044264,GO:0046401,GO:…	K03276-ko00540 Lipopolysaccharide biosynthesis	COG1442-Lipopolysaccharide biosynthesis proteins, LPS:glycosyltransferases[M]
b0308	28.3066666667	60.2766666667	-1.09045776678	5.61927243584e-05	0.000260810895564	down	ykgG	DUF162 domain-containing lactate utilization protein YkgG	GO:0005575,GO:0005622,GO:0005623,GO:0005737,GO:0005829,GO:0044424,GO:0044444,GO:0044464	-	COG1556-Uncharacterized conserved protein[S]
b0306	35.5833333333	207.763333333	-2.54566749664	4.18909324245e-21	2.0083845897599997e-19	down	ykgE	putative lactate utilization oxidoreductase YkgE	GO:0005575,GO:0005622,GO:0005623,GO:0005737,GO:0005829,GO:0044424,GO:0044444,GO:0044464	-	COG0247-Fe-S oxidoreductase[C]
b0307	38.9	102.806666667	-1.40209176116	8.439829529239999e-10	9.91856289244e-09	down	ykgF	putative amino acid dehydrogenase with NAD(P)-binding domain and ferridoxin-like domain	-	-	COG1139-Uncharacterized conserved protein containing a ferredoxin-like domain[C]
b0722	449.36	96.0533333333	2.22596412239	0.000755405930527	0.00264047855915	up	sdhD	succinate:quinone oxidoreductase, membrane protein SdhD	GO:0000104,GO:0003674,GO:0003824,GO:0005488,GO:0005575,GO:0005622,GO:0005623,GO:0005886,GO:0006082,GO:0006091,GO:0006099,GO:0006101,GO:0008150,GO:0008152,GO:0009055,GO:0009060,GO:0009987,GO:0015980,GO:0016020,GO:0016043,GO:0016491,GO:0016627,GO:0016999,GO:0017004,GO:0017144,GO:0019752,GO:0020037,GO:0022607,GO:0022900,GO:0032991,GO:0034622,GO:0043436,GO:0043933,GO:0044085,GO:0044237,GO:0044238,GO:…	K00242-ko01200 Carbon metabolism;ko00020 Citrate cycle (TCA cycle);ko00650 Butanoate metabolism;ko00190 Oxidative phosphorylation;ko00720 Carbon fixation pathways in prokaryotes	COG2142-Succinate dehydrogenase, hydrophobic anchor subunit[C]
b3627	28.7833333333	63.5333333333	-1.1422800363799999	4.74038951224e-14	9.90084324362e-13	down	waaO	UDP-D-glucose:(glucosyl)LPS alpha-1,3-glucosyltransferase	GO:0000271,GO:0003674,GO:0003824,GO:0005975,GO:0005976,GO:0006629,GO:0008150,GO:0008152,GO:0008194,GO:0008610,GO:0008653,GO:0009058,GO:0009059,GO:0009103,GO:0009244,GO:0009311,GO:0009312,GO:0009987,GO:0016051,GO:0016740,GO:0016757,GO:0016758,GO:0033692,GO:0034637,GO:0034645,GO:0035251,GO:0043170,GO:0044237,GO:0044238,GO:0044249,GO:0044255,GO:0044260,GO:0044262,GO:0044264,GO:0046401,GO:0046527,GO:…	K03275-ko00540 Lipopolysaccharide biosynthesis	COG1442-Lipopolysaccharide biosynthesis proteins, LPS:glycosyltransferases[M]
b3513	91.93	45.52	1.01403518296	0.006310704159979999	0.0168405191973	up	mdtE	multidrug efflux pump membrane fusion protein MdtE	GO:0003674,GO:0005215,GO:0005575,GO:0005623,GO:0005886,GO:0006810,GO:0006811,GO:0006820,GO:0006855,GO:0006869,GO:0008150,GO:0010876,GO:0015238,GO:0015711,GO:0015718,GO:0015721,GO:0015849,GO:0015850,GO:0015893,GO:0016020,GO:0022857,GO:0031224,GO:0031226,GO:0033036,GO:0042221,GO:0042493,GO:0044425,GO:0044459,GO:0044464,GO:0046677,GO:0046942,GO:0050896,GO:0051179,GO:0051234,GO:0055085,GO:0071702,GO:…	-	COG0845-Membrane-fusion protein[M]
b0723	438.33	80.72	2.4410193430200002	2.7380710721099997e-06	1.74108608605e-05	up	sdhA	succinate:quinone oxidoreductase, FAD binding protein	GO:0000104,GO:0000166,GO:0003674,GO:0003824,GO:0005488,GO:0005575,GO:0005622,GO:0005623,GO:0005886,GO:0006082,GO:0006091,GO:0006099,GO:0006101,GO:0008150,GO:0008152,GO:0009055,GO:0009060,GO:0009061,GO:0009987,GO:0015980,GO:0016020,GO:0016491,GO:0016627,GO:0016999,GO:0017144,GO:0019752,GO:0022900,GO:0032991,GO:0036094,GO:0043167,GO:0043168,GO:0043436,GO:0044237,GO:0044238,GO:0044281,GO:0044424,GO:…	K00239-ko01200 Carbon metabolism;ko00020 Citrate cycle (TCA cycle);ko00650 Butanoate metabolism;ko00190 Oxidative phosphorylation;ko00720 Carbon fixation pathways in prokaryotes;ko05134 Legionellosis	COG1053-Succinate dehydrogenase/fumarate reductase, flavoprotein subunit[C]
b0720	1256.46333333	213.646666667	2.55606985721	7.29934871315e-08	6.33661568329e-07	up	gltA	citrate synthase	GO:0003674,GO:0003824,GO:0004108,GO:0005488,GO:0005515,GO:0005575,GO:0005622,GO:0005623,GO:0005737,GO:0005829,GO:0006082,GO:0006091,GO:0006099,GO:0006101,GO:0008150,GO:0008152,GO:0009060,GO:0009987,GO:0015980,GO:0016740,GO:0016746,GO:0016999,GO:0017144,GO:0019752,GO:0036440,GO:0042802,GO:0043436,GO:0044237,GO:0044238,GO:0044281,GO:0044424,GO:0044444,GO:0044464,GO:0045333,GO:0046912,GO:0055114,GO:…	K01647-ko01200 Carbon metabolism;ko01210 2-Oxocarboxylic acid metabolism;ko01230 Biosynthesis of amino acids;ko00020 Citrate cycle (TCA cycle);ko00630 Glyoxylate and dicarboxylate metabolism	COG0372-Citrate synthase[C]
b0721	543.926666667	102.493333333	2.4078820845599997	0.00024459610087	0.000974457931605	up	sdhC	succinate:quinone oxidoreductase, membrane protein SdhC	GO:0000104,GO:0003674,GO:0003824,GO:0005488,GO:0005575,GO:0005623,GO:0005886,GO:0006091,GO:0008150,GO:0008152,GO:0008177,GO:0009055,GO:0009060,GO:0009987,GO:0015980,GO:0016020,GO:0016043,GO:0016491,GO:0016627,GO:0016635,GO:0017004,GO:0020037,GO:0022607,GO:0022900,GO:0034622,GO:0043933,GO:0044085,GO:0044237,GO:0044464,GO:0045333,GO:0046906,GO:0048037,GO:0048038,GO:0048039,GO:0055114,GO:0065003,GO:…	K00241-ko01200 Carbon metabolism;ko00020 Citrate cycle (TCA cycle);ko00650 Butanoate metabolism;ko00190 Oxidative phosphorylation;ko00720 Carbon fixation pathways in prokaryotes	COG2009-Succinate dehydrogenase/fumarate reductase, cytochrome b subunit[C]
b0726	379.70333333300005	155.84	1.28480708159	6.18516200969e-08	5.48218456279e-07	up	sucA	subunit of E1(0) component of 2-oxoglutarate dehydrogenase	GO:0000287,GO:0003674,GO:0003824,GO:0004591,GO:0005488,GO:0005515,GO:0005575,GO:0005622,GO:0005623,GO:0005737,GO:0005829,GO:0006082,GO:0006091,GO:0006099,GO:0006101,GO:0008150,GO:0008152,GO:0009060,GO:0009987,GO:0015980,GO:0016491,GO:0016624,GO:0016903,GO:0016999,GO:0017144,GO:0019752,GO:0019842,GO:0030976,GO:0032991,GO:0036094,GO:0042802,GO:0043167,GO:0043168,GO:0043169,GO:0043436,GO:0044237,GO:…	K00164-ko01200 Carbon metabolism;ko00020 Citrate cycle (TCA cycle);ko00310 Lysine degradation;ko00380 Tryptophan metabolism	COG0567-2-oxoglutarate dehydrogenase complex, dehydrogenase (E1) component, and related enzymes[C]
b0727	386.17666666699995	164.45	1.2316119891	4.7408152145e-06	2.84921643732e-05	up	sucB	dihydrolipoyltranssuccinylase	GO:0003674,GO:0003824,GO:0004149,GO:0005488,GO:0005504,GO:0005575,GO:0005622,GO:0005623,GO:0005737,GO:0005829,GO:0006082,GO:0006091,GO:0006099,GO:0006101,GO:0008150,GO:0008152,GO:0008289,GO:0009060,GO:0009987,GO:0015980,GO:0016417,GO:0016740,GO:0016746,GO:0016747,GO:0016748,GO:0016751,GO:0016999,GO:0017144,GO:0019752,GO:0031405,GO:0031406,GO:0032991,GO:0033293,GO:0036094,GO:0043167,GO:0043168,GO:…	K00658-ko01200 Carbon metabolism;ko00020 Citrate cycle (TCA cycle);ko00310 Lysine degradation	COG0508-Pyruvate/2-oxoglutarate dehydrogenase complex, dihydrolipoamide acyltransferase (E2) component, and related enzymes[C]
b3624	3.83333333333	17.7833333333	-2.21385440988	5.6817272468499996e-12	8.94448031882e-11	down	waaZ	lipopolysaccharide core biosynthesis protein WaaZ	GO:0000271,GO:0005975,GO:0005976,GO:0006629,GO:0008150,GO:0008152,GO:0008610,GO:0008653,GO:0009058,GO:0009059,GO:0009103,GO:0009244,GO:0009311,GO:0009312,GO:0009987,GO:0016051,GO:0033692,GO:0034637,GO:0034645,GO:0043170,GO:0044237,GO:0044238,GO:0044249,GO:0044255,GO:0044260,GO:0044262,GO:0044264,GO:0046401,GO:0071704,GO:1901135,GO:1901137,GO:1901576,GO:1903509	K12981-ko00540 Lipopolysaccharide biosynthesis	-
b0724	434.53666666699996	100.59666666700001	2.11089541699	2.85018928973e-06	1.80826294938e-05	up	sdhB	succinate:quinone oxidoreductase, iron-sulfur cluster binding protein	GO:0000104,GO:0003674,GO:0003824,GO:0005488,GO:0005575,GO:0005622,GO:0005623,GO:0005886,GO:0006082,GO:0006091,GO:0006099,GO:0006101,GO:0008150,GO:0008152,GO:0009055,GO:0009060,GO:0009987,GO:0015980,GO:0016020,GO:0016491,GO:0016627,GO:0016999,GO:0017144,GO:0019752,GO:0022900,GO:0022904,GO:0032991,GO:0043436,GO:0044237,GO:0044238,GO:0044281,GO:0044424,GO:0044425,GO:0044459,GO:0044464,GO:0045273,GO:…	K00240-ko01200 Carbon metabolism;ko00020 Citrate cycle (TCA cycle);ko00650 Butanoate metabolism;ko00190 Oxidative phosphorylation;ko00720 Carbon fixation pathways in prokaryotes	COG0479-Succinate dehydrogenase/fumarate reductase, Fe-S protein subunit[C]
b1381	26.69	11.826666666700001	1.17425579656	0.00218028819379	0.006738927391659999	up	ydbH	putative phospholipid transport factor YdbH	GO:0005575,GO:0005623,GO:0005886,GO:0016020,GO:0044464,GO:0071944	-	-
b3625	14.676666666700001	34.4266666667	-1.23000215637	3.12057022985e-09	3.35004727728e-08	down	waaY	lipopolysaccharide core heptose (II) kinase	GO:0003674,GO:0003824,GO:0006793,GO:0006796,GO:0008150,GO:0008152,GO:0009987,GO:0016301,GO:0016310,GO:0016740,GO:0016772,GO:0044237	K02850-ko00540 Lipopolysaccharide biosynthesis	-
b1380	152.33333333299998	497.353333333	-1.7070394812600003	6.32610296337e-15	1.4745761548299998e-13	down	ldhA	D-lactate dehydrogenase	GO:0000166,GO:0003674,GO:0003824,GO:0004457,GO:0005488,GO:0005575,GO:0005622,GO:0005623,GO:0005737,GO:0005829,GO:0005975,GO:0005996,GO:0006006,GO:0006066,GO:0006067,GO:0006082,GO:0006083,GO:0006089,GO:0006090,GO:0006091,GO:0006103,GO:0006105,GO:0006113,GO:0006139,GO:0006163,GO:0006725,GO:0006732,GO:0006733,GO:0006753,GO:0006793,GO:0006796,GO:0006807,GO:0006950,GO:0008150,GO:0008152,GO:0008720,GO:…	K03778-ko00620 Pyruvate metabolism	COG1052-Lactate dehydrogenase and related dehydrogenases[CHR]
b3099	558.57	191.003333333	1.54814027464	3.86911846904e-05	0.000188496660749	up	yqjE	inner membrane protein YqjE	GO:0005575,GO:0005623,GO:0005886,GO:0016020,GO:0044464,GO:0071944	-	COG5393-Predicted membrane protein[S]
b3098	2591.27333333	1099.12	1.2373122964499998	0.009263819494350001	0.023375630649900003	up	yqjD	ribosome- and membrane-associated DUF883 domain-containing protein YqjD	GO:0003674,GO:0005488,GO:0005575,GO:0005623,GO:0005886,GO:0016020,GO:0043021,GO:0043024,GO:0044464,GO:0044877,GO:0060187,GO:0071944	-	COG4575-Uncharacterized conserved protein[S]
b3090	4.63	9.646666666669999	-1.05901832255	0.005375322735	0.0146312816897	down	ygjV	inner membrane protein	GO:0005575,GO:0005623,GO:0005886,GO:0005887,GO:0016020,GO:0016021,GO:0031224,GO:0031226,GO:0044425,GO:0044459,GO:0044464,GO:0071944	-	-
b3096	151.586666667	75.76	1.0006346259	0.00521587447564	0.0143173548554	up	mzrA	modulator protein MzrA	GO:0001932,GO:0008150,GO:0019220,GO:0019222,GO:0031323,GO:0031399,GO:0032268,GO:0042325,GO:0043549,GO:0045859,GO:0050789,GO:0050790,GO:0050794,GO:0051171,GO:0051174,GO:0051246,GO:0051338,GO:0060255,GO:0065007,GO:0065009,GO:0080090	-	-
b3149	167.503333333	65.4733333333	1.35521047023	5.51432088932e-05	0.000256504077531	up	diaA	DnaA initiator-associating protein DiaA	GO:0003674,GO:0005488,GO:0005515,GO:0006275,GO:0008150,GO:0009889,GO:0009891,GO:0009893,GO:0010556,GO:0010557,GO:0010604,GO:0019219,GO:0019222,GO:0030174,GO:0031323,GO:0031325,GO:0031326,GO:0031328,GO:0032298,GO:0042802,GO:0045740,GO:0045935,GO:0048518,GO:0048522,GO:0050789,GO:0050794,GO:0051052,GO:0051054,GO:0051171,GO:0051173,GO:0060255,GO:0065007,GO:0080090,GO:0090329,GO:2000105,GO:2000112	-	COG0279-Phosphoheptose isomerase[G]
b3146	42.5233333333	87.84	-1.0466233625799999	1.17182220022e-10	1.57449613463e-09	down	rsmI	16S rRNA 2'-O-ribose C1402 methyltransferase	GO:0000154,GO:0000451,GO:0000453,GO:0001510,GO:0003674,GO:0003824,GO:0006139,GO:0006364,GO:0006396,GO:0006725,GO:0006807,GO:0008150,GO:0008152,GO:0008168,GO:0008171,GO:0008173,GO:0008649,GO:0008757,GO:0009451,GO:0009987,GO:0010467,GO:0016070,GO:0016072,GO:0016434,GO:0016740,GO:0016741,GO:0022613,GO:0031167,GO:0032259,GO:0034470,GO:0034641,GO:0034660,GO:0042254,GO:0043170,GO:0043412,GO:0043414,GO:…	-	COG0313-Predicted methyltransferases[R]
b3744	1046.26666667	3250.73666667	-1.63551608737	1.93396405492e-22	1.04607619843e-20	down	asnA	asparagine synthetase A	GO:0003674,GO:0003824,GO:0004071,GO:0005488,GO:0005515,GO:0005575,GO:0005622,GO:0005623,GO:0005737,GO:0005829,GO:0006082,GO:0006520,GO:0006528,GO:0006529,GO:0006807,GO:0006950,GO:0006974,GO:0008150,GO:0008152,GO:0008652,GO:0009058,GO:0009066,GO:0009067,GO:0009987,GO:0016053,GO:0016211,GO:0016874,GO:0016879,GO:0016880,GO:0019752,GO:0032787,GO:0033554,GO:0034641,GO:0042802,GO:0043436,GO:0043603,GO:…	K01914-ko01230 Biosynthesis of amino acids;ko00250 Alanine, aspartate and glutamate metabolism;ko00460 Cyanoamino acid metabolism	COG2502-Asparagine synthetase A[E]
b4539	45.0133333333	124.01	-1.46203215386	1.02223426296e-09	1.19468320095e-08	down	yoeB	ribosome-dependent mRNA interferase toxin YoeB	GO:0003674,GO:0003824,GO:0004518,GO:0004519,GO:0004521,GO:0004540,GO:0005488,GO:0006139,GO:0006379,GO:0006401,GO:0006402,GO:0006417,GO:0006446,GO:0006725,GO:0006807,GO:0008150,GO:0008152,GO:0009056,GO:0009057,GO:0009889,GO:0009890,GO:0009892,GO:0009987,GO:0010468,GO:0010556,GO:0010558,GO:0010605,GO:0010608,GO:0010629,GO:0016070,GO:0016071,GO:0016458,GO:0016787,GO:0016788,GO:0016892,GO:0016894,GO:…	-	COG4115-Uncharacterized protein conserved in bacteria[S]
b4410	4.49	20.543333333299998	-2.19388294031	0.00018850702759799998	0.000775913316524	down	ecnA	entericidin A lipoprotein, antidote to entericidin B	GO:0005575,GO:0005623,GO:0005886,GO:0016020,GO:0044464,GO:0071944	-	-
b2944	18.44	5.96	1.62945441997	0.012254155822700001	0.030058304311700004	up	yggI	protein YggI	-	-	COG3091-Uncharacterized protein conserved in bacteria[S]
b2128	13.7033333333	4.89666666667	1.48465497601	0.0068328879336400005	0.0180287393321	up	yehW	glycine betaine ABC transporter membrane subunit YehW	GO:0003674,GO:0005215,GO:0005575,GO:0005623,GO:0005886,GO:0006810,GO:0006811,GO:0006812,GO:0008150,GO:0015695,GO:0015696,GO:0015697,GO:0015838,GO:0016020,GO:0031460,GO:0044464,GO:0051179,GO:0051234,GO:0071702,GO:0071705,GO:0071944,GO:0072337	K05846-ko02010 ABC transporters	COG1174-ABC-type proline/glycine betaine transport systems, permease component[E]
b2942	196.12	612.893333333	-1.64389934542	3.14667846962e-09	3.3609712565400007e-08	down	metK	methionine adenosyltransferase	GO:0000096,GO:0000166,GO:0000287,GO:0003674,GO:0003824,GO:0004478,GO:0005488,GO:0005515,GO:0005524,GO:0005575,GO:0005622,GO:0005623,GO:0005737,GO:0005829,GO:0006082,GO:0006139,GO:0006520,GO:0006534,GO:0006555,GO:0006556,GO:0006575,GO:0006725,GO:0006732,GO:0006790,GO:0006807,GO:0008144,GO:0008150,GO:0008152,GO:0009058,GO:0009066,GO:0009069,GO:0009108,GO:0009116,GO:0009119,GO:0009987,GO:0016740,GO:…	K00789-ko01230 Biosynthesis of amino acids;ko00270 Cysteine and methionine metabolism	COG0192-S-adenosylmethionine synthetase[H]
b2943	2248.92333333	396.04666666699995	2.50549213995	3.2837063111400005e-18	1.0908627501299999e-16	up	galP	galactose:H(+) symporter	GO:0003674,GO:0005215,GO:0005351,GO:0005354,GO:0005402,GO:0005575,GO:0005623,GO:0005886,GO:0006810,GO:0006811,GO:0006812,GO:0008150,GO:0008324,GO:0008643,GO:0008645,GO:0009679,GO:0015075,GO:0015077,GO:0015078,GO:0015144,GO:0015145,GO:0015149,GO:0015291,GO:0015293,GO:0015294,GO:0015295,GO:0015318,GO:0015517,GO:0015672,GO:0015749,GO:0015757,GO:0016020,GO:0022804,GO:0022857,GO:0022890,GO:0034219,GO:…	-	-
b2123	4.67666666667	11.24	-1.26508952732	0.000256582981963	0.00101454882933	down	yehR	DUF1307 domain-containing lipoprotein YehR	GO:0005575,GO:0005622,GO:0005623,GO:0005737,GO:0005829,GO:0044424,GO:0044444,GO:0044464	-	COG4808-Uncharacterized protein conserved in bacteria[S]
b2127	98.1866666667	19.8733333333	2.30469325136	1.56237543713e-05	8.3123101756e-05	up	mlrA	DNA-binding transcriptional activator MlrA	GO:0003674,GO:0003700,GO:0006355,GO:0008150,GO:0009889,GO:0009890,GO:0009892,GO:0010468,GO:0010556,GO:0010558,GO:0010605,GO:0010629,GO:0019219,GO:0019222,GO:0031323,GO:0031324,GO:0031326,GO:0031327,GO:0045892,GO:0045934,GO:0048519,GO:0048523,GO:0050789,GO:0050794,GO:0051171,GO:0051172,GO:0051252,GO:0051253,GO:0060255,GO:0065007,GO:0080090,GO:0140110,GO:1902679,GO:1903506,GO:1903507,GO:2000112,GO:…	-	COG0789-Predicted transcriptional regulators[K]
b4112	42.053333333299996	15.2733333333	1.4612052014899999	6.82955480668e-06	3.96279799233e-05	up	basS	sensor histidine kinase BasS	GO:0000155,GO:0000160,GO:0000166,GO:0003674,GO:0003824,GO:0004672,GO:0004673,GO:0005488,GO:0005524,GO:0005575,GO:0005623,GO:0005886,GO:0006464,GO:0006468,GO:0006793,GO:0006796,GO:0006807,GO:0007154,GO:0007165,GO:0008144,GO:0008150,GO:0008152,GO:0009987,GO:0010035,GO:0010038,GO:0010039,GO:0010041,GO:0016020,GO:0016301,GO:0016310,GO:0016740,GO:0016772,GO:0016773,GO:0016775,GO:0017076,GO:0018106,GO:…	K07643-ko02020 Two-component system;ko01503 Cationic antimicrobial peptide (CAMP) resistance	COG5002-Signal transduction histidine kinase[T]
b2549	7.416666666669999	1.76333333333	2.0724657086300002	2.70908828275e-07	2.1126882559900002e-06	up	yphG	DUF5107 domain-containing protein YphG	-	-	-
b3321	2955.17	8490.31666667	-1.52257723784	3.5420089608000004e-35	4.52840478958e-33	down	rpsJ	30S ribosomal subunit protein S10	GO:0001072,GO:0003674,GO:0003735,GO:0005198,GO:0005575,GO:0005622,GO:0005623,GO:0005737,GO:0005829,GO:0005840,GO:0006355,GO:0006412,GO:0006518,GO:0006807,GO:0008150,GO:0008152,GO:0009058,GO:0009059,GO:0009889,GO:0009987,GO:0010467,GO:0010468,GO:0010556,GO:0015935,GO:0019219,GO:0019222,GO:0019538,GO:0022626,GO:0022627,GO:0031323,GO:0031326,GO:0031554,GO:0031564,GO:0032991,GO:0034641,GO:0034645,GO:…	K02946-ko03010 Ribosome	COG0051-Ribosomal protein S10[J]
b2057	2.93	0.45666666666699995	2.68168727218	0.000647647782686	0.00230477634682	up	wcaC	colanic acid biosynthesis galactosyltransferase WcaC	GO:0000271,GO:0003674,GO:0003824,GO:0005575,GO:0005622,GO:0005623,GO:0005737,GO:0005829,GO:0005975,GO:0005976,GO:0006629,GO:0008150,GO:0008152,GO:0008194,GO:0008378,GO:0008610,GO:0008653,GO:0008921,GO:0009058,GO:0009059,GO:0009103,GO:0009987,GO:0016051,GO:0016740,GO:0016757,GO:0016758,GO:0033692,GO:0034637,GO:0034645,GO:0035250,GO:0043170,GO:0044237,GO:0044238,GO:0044249,GO:0044255,GO:0044260,GO:…	-	-
b1583	374.43	816.116666667	-1.12407937427	7.40995920247e-09	7.47909518546e-08	down	ynfB	DUF1283 domain-containing protein YnfB	GO:0005575,GO:0005623,GO:0009279,GO:0016020,GO:0019867,GO:0030312,GO:0030313,GO:0031975,GO:0044462,GO:0044464,GO:0071944	-	-
b2053	8.34666666667	1.6	2.38312825132	4.58902557459e-06	2.76587127132e-05	up	gmd	GDP-mannose 4,6-dehydratase	GO:0003674,GO:0003824,GO:0008446,GO:0016829,GO:0016835,GO:0016836	K01711-ko00051 Fructose and mannose metabolism;ko00520 Amino sugar and nucleotide sugar metabolism	COG1089-GDP-D-mannose dehydratase[M]
b2050	3.98333333333	0.96	2.0528699014300003	0.00444389050886	0.0124576571806	up	wcaI	colanic acid biosynthesis fucosyltransferase WcaI	GO:0003674,GO:0003824,GO:0016740,GO:0016757	-	-
b2051	4.39	0.14	4.970722207480001	0.000967137835343	0.00329326434811	up	gmm	GDP-mannose mannosyl hydrolase	GO:0000287,GO:0003674,GO:0003824,GO:0004553,GO:0005488,GO:0015926,GO:0016787,GO:0016798,GO:0030145,GO:0043167,GO:0043169,GO:0046872,GO:0046914,GO:0047917	-	COG1051-ADP-ribose pyrophosphatase[F]
b2059	3.65	0.7266666666670001	2.32853082971	0.00243093144174	0.00740512617522	up	wcaA	UDP-glucuronate:2-O-Ac-beta-D-Gal-(1->3)-alpha- L-Fuc-(1->4)-2/3-O-Ac-alpha-L-Fuc-(1->3)-beta-D-Glc-PP-Und beta-(1,3)-glucuronosyltransferase	GO:0003674,GO:0003824,GO:0016740,GO:0016757	-	COG0463-Glycosyltransferases involved in cell wall biogenesis[M]
b3753	26.5133333333	12.04	1.13888266932	0.00986198410889	0.0247076668381	up	rbsR	DNA-binding transcriptional dual regulator RbsR	GO:0000976,GO:0000984,GO:0000986,GO:0000987,GO:0001017,GO:0001067,GO:0001130,GO:0001216,GO:0003674,GO:0003676,GO:0003677,GO:0003690,GO:0003700,GO:0005488,GO:0006355,GO:0008150,GO:0009889,GO:0009891,GO:0009893,GO:0010468,GO:0010556,GO:0010557,GO:0010604,GO:0010628,GO:0019219,GO:0019222,GO:0031323,GO:0031325,GO:0031326,GO:0031328,GO:0043565,GO:0044212,GO:0045893,GO:0045935,GO:0048518,GO:0048522,GO:…	-	COG1609-Transcriptional regulators[K]
b2430	30.456666666700002	11.4766666667	1.4080543743599998	0.0007644870903210001	0.00266780068988	up	yfeW	penicillin binding protein 4B	GO:0003674,GO:0003824,GO:0004180,GO:0004185,GO:0005488,GO:0005575,GO:0005623,GO:0005886,GO:0006508,GO:0006807,GO:0008144,GO:0008150,GO:0008152,GO:0008233,GO:0008236,GO:0008238,GO:0008658,GO:0009002,GO:0016020,GO:0016787,GO:0017171,GO:0019538,GO:0031224,GO:0031226,GO:0031406,GO:0033218,GO:0033293,GO:0036094,GO:0043167,GO:0043168,GO:0043170,GO:0043177,GO:0044238,GO:0044425,GO:0044459,GO:0044464,GO:…	-	COG1680-Beta-lactamase class C and other penicillin binding proteins[V]
b4219	222.18	108.02	1.04043050194	0.0129708368274	0.0315411876512	up	msrA	methionine sulfoxide reductase A	GO:0003674,GO:0003824,GO:0005575,GO:0005622,GO:0005623,GO:0005737,GO:0005829,GO:0006807,GO:0006950,GO:0006979,GO:0008113,GO:0008150,GO:0008152,GO:0009987,GO:0016491,GO:0016667,GO:0016671,GO:0019538,GO:0030091,GO:0033744,GO:0036456,GO:0043170,GO:0044237,GO:0044238,GO:0044260,GO:0044267,GO:0044424,GO:0044444,GO:0044464,GO:0050896,GO:0055114,GO:0071704,GO:1901564	-	COG0225-Peptide methionine sulfoxide reductase[O]
b3706	56.57	126.38666666700001	-1.15973519637	8.5886449827e-09	8.566310444919999e-08	down	mnmE	5-carboxymethylaminomethyluridine-tRNA synthase GTPase subunit	GO:0000166,GO:0001510,GO:0001882,GO:0001883,GO:0002097,GO:0002098,GO:0003674,GO:0003824,GO:0003924,GO:0005488,GO:0005515,GO:0005525,GO:0005575,GO:0005622,GO:0005623,GO:0005737,GO:0005829,GO:0005886,GO:0006139,GO:0006396,GO:0006399,GO:0006400,GO:0006457,GO:0006725,GO:0006807,GO:0008033,GO:0008150,GO:0008152,GO:0009268,GO:0009451,GO:0009628,GO:0009636,GO:0009987,GO:0010467,GO:0016020,GO:0016070,GO:…	-	COG0486-Predicted GTPase[R]
b3821	56.7633333333	144.543333333	-1.3484708530899998	3.6970257978800006e-10	4.6011067378300004e-09	down	pldA	outer membrane phospholipase A	GO:0003674,GO:0003824,GO:0004620,GO:0004623,GO:0005488,GO:0005509,GO:0005515,GO:0005575,GO:0005623,GO:0008970,GO:0009279,GO:0016020,GO:0016021,GO:0016298,GO:0016787,GO:0016788,GO:0019867,GO:0030312,GO:0030313,GO:0031224,GO:0031230,GO:0031975,GO:0042802,GO:0042803,GO:0043167,GO:0043169,GO:0044425,GO:0044462,GO:0044464,GO:0045203,GO:0046872,GO:0046983,GO:0052689,GO:0071944	K01058-ko00564 Glycerophospholipid metabolism;ko00565 Ether lipid metabolism;ko00590 Arachidonic acid metabolism;ko00591 Linoleic acid metabolism;ko00592 alpha-Linolenic acid metabolism	COG2829-Outer membrane phospholipase A[M]
b3751	384.83	1371.30333333	-1.8332545555900002	9.10047515704e-09	9.05540204896e-08	down	rbsB	ribose ABC transporter periplasmic binding protein	GO:0003674,GO:0005215,GO:0005488,GO:0005575,GO:0005623,GO:0005886,GO:0006810,GO:0006935,GO:0008150,GO:0008643,GO:0009605,GO:0015144,GO:0015145,GO:0015749,GO:0015750,GO:0015752,GO:0016020,GO:0016021,GO:0022857,GO:0030246,GO:0030288,GO:0030313,GO:0031224,GO:0031975,GO:0034219,GO:0036094,GO:0040011,GO:0042221,GO:0042330,GO:0042597,GO:0044425,GO:0044464,GO:0048029,GO:0050896,GO:0050918,GO:0051119,GO:…	K10439-ko02010 ABC transporters;ko02030 Bacterial chemotaxis	COG1879-ABC-type sugar transport system, periplasmic component[G]
b0808	9.20666666667	2.73	1.7537779626199999	9.70037618102e-05	0.00042764772317400003	up	ybiO	moderate conductance mechanosensitive channel YbiO	GO:0005575,GO:0005623,GO:0005886,GO:0016020,GO:0044464,GO:0071944	-	COG0668-Small-conductance mechanosensitive channel[M]
b0806	110.433333333	32.2166666667	1.7772965658700002	1.52026281056e-07	1.24543471801e-06	up	mcbA	DUF1471 domain-containing protein McbA	GO:0000271,GO:0005975,GO:0005976,GO:0008150,GO:0008152,GO:0009058,GO:0009059,GO:0009242,GO:0009987,GO:0016051,GO:0033692,GO:0034637,GO:0034645,GO:0043170,GO:0044237,GO:0044238,GO:0044249,GO:0044260,GO:0044262,GO:0044264,GO:0046377,GO:0071704,GO:1901135,GO:1901137,GO:1901576	-	-
b0803	38.8633333333	9.59666666667	2.0178043589400003	0.000482194221464	0.00176595262184	up	ybiI	zinc finger domain-containing protein YbiI	-	-	COG1734-DnaK suppressor protein[T]
b0802	122.90666666700001	43.3866666667	1.50223951666	0.000252375993883	0.0010016691610399999	up	ybiJ	DUF1471 domain-containing protein YbiJ	GO:0006950,GO:0006974,GO:0008150,GO:0009987,GO:0033554,GO:0050896,GO:0051716	-	-
b0801	135.313333333	37.45	1.85326638097	1.5382913298299998e-08	1.495403484e-07	up	hcxB	hydroxycarboxylate dehydrogenase B	GO:0005575,GO:0005622,GO:0005623,GO:0005737,GO:0005829,GO:0044424,GO:0044444,GO:0044464	-	COG2055-Malate/L-lactate dehydrogenases[C]
b0800	341.33666666700003	143.516666667	1.24997711068	0.00134500146443	0.0044038138182	up	ybiB	nonspecific DNA-binding protein YbiB	GO:0003674,GO:0003676,GO:0003677,GO:0003723,GO:0005488,GO:0005575,GO:0005622,GO:0005623,GO:0005737,GO:0005829,GO:0044424,GO:0044444,GO:0044464,GO:0097159,GO:1901363	-	COG0547-Anthranilate phosphoribosyltransferase[E]
b1045	197.616666667	54.87	1.84861514568	3.0612085129000004e-05	0.000152455469261	up	ymdB	2'-O-acetyl-ADP-ribose deacetylase, regulator of RNase III activity	GO:0003674,GO:0003824,GO:0004857,GO:0005488,GO:0005515,GO:0008150,GO:0008428,GO:0009892,GO:0010605,GO:0016787,GO:0019213,GO:0019219,GO:0019222,GO:0019899,GO:0030234,GO:0031323,GO:0031324,GO:0032069,GO:0032074,GO:0043086,GO:0043900,GO:0044092,GO:0045934,GO:0048519,GO:0048523,GO:0050789,GO:0050790,GO:0050794,GO:0051171,GO:0051172,GO:0051252,GO:0051253,GO:0051336,GO:0051346,GO:0060255,GO:0060698,GO:…	-	COG2110-Predicted phosphatase homologous to the C-terminal domain of histone macroH2A1[R]
b1046	49.8866666667	14.18	1.8147967418200002	1.34164295902e-05	7.25691236424e-05	up	clsC	cardiolipin synthase C	GO:0003674,GO:0003824,GO:0005575,GO:0006629,GO:0006644,GO:0006650,GO:0006655,GO:0006793,GO:0006796,GO:0008150,GO:0008152,GO:0008610,GO:0008654,GO:0008808,GO:0009058,GO:0009987,GO:0016020,GO:0016740,GO:0016772,GO:0016780,GO:0019637,GO:0030572,GO:0032048,GO:0032049,GO:0044237,GO:0044238,GO:0044249,GO:0044255,GO:0045017,GO:0046471,GO:0046474,GO:0046486,GO:0071704,GO:0090407,GO:0090483,GO:1901576	K06132-ko00564 Glycerophospholipid metabolism	COG1502-Phosphatidylserine/phosphatidylglycerophosphate/cardiolipin synthases and related enzymes[I]
b0793	62.7466666667	20.2333333333	1.6328048040799998	3.5353756631800004e-06	2.1967231108999998e-05	up	ybhS	ABC exporter membrane subunit YbhS	GO:0003674,GO:0005215,GO:0005575,GO:0005623,GO:0005886,GO:0005887,GO:0006810,GO:0006855,GO:0008150,GO:0015562,GO:0015893,GO:0016020,GO:0016021,GO:0022857,GO:0031224,GO:0031226,GO:0042221,GO:0042493,GO:0044425,GO:0044459,GO:0044464,GO:0050896,GO:0051179,GO:0051234,GO:0055085,GO:0071944	-	COG0842-ABC-type multidrug transport system, permease component[V]
b0792	56.1366666667	17.61	1.67254849158	1.89431456196e-05	9.87900264143e-05	up	ybhR	ABC exporter membrane subunit YbhR	GO:0003674,GO:0005215,GO:0005575,GO:0005623,GO:0005886,GO:0005887,GO:0006810,GO:0006855,GO:0006950,GO:0006974,GO:0008150,GO:0009987,GO:0015562,GO:0015893,GO:0016020,GO:0016021,GO:0022857,GO:0031224,GO:0031226,GO:0033554,GO:0042221,GO:0042493,GO:0044425,GO:0044459,GO:0044464,GO:0050896,GO:0051179,GO:0051234,GO:0051716,GO:0055085,GO:0071944	-	COG0842-ABC-type multidrug transport system, permease component[V]
b0791	372.756666667	74.83	2.31654547478	5.65225557001e-06	3.32129056405e-05	up	ybhQ	inner membrane protein YbhQ	GO:0005575,GO:0005623,GO:0005886,GO:0016020,GO:0044464,GO:0071944	-	-
b0790	38.74	14.32	1.43579246134	1.35840611009e-05	7.31943215639e-05	up	ybhP	endonuclease/exonuclease/phosphatase domain-containing protein YbhP	-	-	COG3568-Metal-dependent hydrolase[R]
b3823	51.1666666667	24.71	1.05010923909	0.0141114040182	0.0338657642507	up	rhtC	L-threonine exporter	GO:0003333,GO:0003674,GO:0005215,GO:0005342,GO:0005575,GO:0005623,GO:0005886,GO:0006810,GO:0006811,GO:0006820,GO:0006865,GO:0008150,GO:0008509,GO:0008514,GO:0015075,GO:0015171,GO:0015175,GO:0015179,GO:0015318,GO:0015711,GO:0015804,GO:0015807,GO:0015849,GO:0016020,GO:0022857,GO:0034220,GO:0042968,GO:0042970,GO:0044464,GO:0046942,GO:0046943,GO:0051179,GO:0051234,GO:0055085,GO:0071702,GO:0071705,GO:…	-	COG1280-Putative threonine efflux protein[E]
b1220	9.54	3.37333333333	1.4998143820299998	0.0004805413977830001	0.00176142845982	up	ychO	putative invasin YchO	GO:0005575,GO:0005623,GO:0008150,GO:0009279,GO:0009405,GO:0016020,GO:0019867,GO:0030260,GO:0030312,GO:0030313,GO:0031975,GO:0044403,GO:0044409,GO:0044419,GO:0044462,GO:0044464,GO:0051701,GO:0051704,GO:0051806,GO:0051828,GO:0071944	-	-
b1221	167.986666667	61.1366666667	1.4582369289300001	2.32400752645e-08	2.20833057524e-07	up	narL	DNA-binding transcriptional dual regulator NarL	GO:0000976,GO:0001067,GO:0001130,GO:0001217,GO:0003674,GO:0003676,GO:0003677,GO:0003690,GO:0003700,GO:0005488,GO:0005575,GO:0005622,GO:0005623,GO:0005737,GO:0005829,GO:0006355,GO:0008150,GO:0009889,GO:0009890,GO:0009892,GO:0010468,GO:0010556,GO:0010558,GO:0010605,GO:0010629,GO:0019219,GO:0019222,GO:0031323,GO:0031324,GO:0031326,GO:0031327,GO:0032991,GO:0032993,GO:0043565,GO:0044212,GO:0044424,GO:…	K07684-ko02020 Two-component system	COG2197-Response regulator containing a CheY-like receiver domain and an HTH DNA-binding domain[TK]
b1223	20.6733333333	44.803333333299996	-1.11583504644	0.00106289589564	0.00356750818116	down	narK	nitrate:nitrite antiporter NarK	GO:0003674,GO:0005215,GO:0005452,GO:0005575,GO:0005623,GO:0005886,GO:0005887,GO:0006810,GO:0006811,GO:0006820,GO:0008150,GO:0008509,GO:0015075,GO:0015103,GO:0015291,GO:0015318,GO:0015698,GO:0016020,GO:0016021,GO:0022804,GO:0022857,GO:0031224,GO:0031226,GO:0034220,GO:0044425,GO:0044459,GO:0044464,GO:0051179,GO:0051234,GO:0055085,GO:0071944,GO:0098656	K02575-ko00910 Nitrogen metabolism	COG2223-Nitrate/nitrite transporter[P]
b1224	110.426666667	35.3166666667	1.64466752011	0.00100780131297	0.0034097143058600004	up	narG	nitrate reductase A subunit alpha	GO:0003674,GO:0003824,GO:0005488,GO:0005575,GO:0005623,GO:0005886,GO:0005887,GO:0006082,GO:0006091,GO:0006807,GO:0008150,GO:0008152,GO:0008940,GO:0009055,GO:0009061,GO:0009325,GO:0009898,GO:0009987,GO:0015980,GO:0016020,GO:0016021,GO:0016491,GO:0016661,GO:0019645,GO:0022900,GO:0022904,GO:0031224,GO:0031226,GO:0031235,GO:0032991,GO:0042126,GO:0043436,GO:0043546,GO:0044237,GO:0044281,GO:0044425,GO:…	K00370-ko00910 Nitrogen metabolism;ko02020 Two-component system	COG5013-Nitrate reductase alpha subunit[C]
b1225	87.6033333333	23.8233333333	1.8786104783000002	4.74117932544e-10	5.8317887970899995e-09	up	narH	nitrate reductase A subunit beta	GO:0003674,GO:0003824,GO:0005488,GO:0005575,GO:0005623,GO:0005886,GO:0005887,GO:0006082,GO:0006091,GO:0006807,GO:0006950,GO:0006974,GO:0008150,GO:0008152,GO:0008940,GO:0009055,GO:0009061,GO:0009325,GO:0009898,GO:0009987,GO:0015980,GO:0016020,GO:0016021,GO:0016491,GO:0016661,GO:0019645,GO:0022900,GO:0022904,GO:0031224,GO:0031226,GO:0031235,GO:0032991,GO:0033554,GO:0042126,GO:0043436,GO:0044237,GO:…	K00371-ko00910 Nitrogen metabolism;ko02020 Two-component system	COG1140-Nitrate reductase beta subunit[C]
b1226	73.9233333333	17.09	2.1128774148700002	4.978851465319999e-12	7.89690764368e-11	up	narJ	nitrate reductase 1 molybdenum cofactor assembly chaperone	GO:0003674,GO:0005575,GO:0005622,GO:0005623,GO:0005737,GO:0006082,GO:0006807,GO:0008150,GO:0008152,GO:0009987,GO:0016043,GO:0016530,GO:0022607,GO:0034622,GO:0042126,GO:0042128,GO:0043436,GO:0043933,GO:0044085,GO:0044237,GO:0044281,GO:0044424,GO:0044464,GO:0051131,GO:0065003,GO:0071704,GO:0071840,GO:0071941,GO:0140104,GO:2001057	K00373-ko00910 Nitrogen metabolism;ko02020 Two-component system	COG2180-Nitrate reductase delta subunit[C]
b1227	51.2333333333	9.736666666669999	2.39558290175	1.55587804447e-09	1.76458319076e-08	up	narI	nitrate reductase A subunit gamma	GO:0003674,GO:0003824,GO:0005488,GO:0005575,GO:0005623,GO:0005886,GO:0005887,GO:0006091,GO:0008150,GO:0008152,GO:0008940,GO:0009055,GO:0009061,GO:0009325,GO:0009987,GO:0015980,GO:0016020,GO:0016021,GO:0016491,GO:0016661,GO:0019645,GO:0020037,GO:0022900,GO:0022904,GO:0031224,GO:0031226,GO:0032991,GO:0044237,GO:0044425,GO:0044459,GO:0044464,GO:0044799,GO:0045333,GO:0046906,GO:0048037,GO:0055114,GO:…	K00374-ko00910 Nitrogen metabolism;ko02020 Two-component system	COG2181-Nitrate reductase gamma subunit[C]
b1508	31.2133333333	91.53333333329999	-1.55213478592	4.93315506445e-12	7.85395517619e-11	down	hipB	antitoxin/DNA-binding transcriptional repressor HipB	GO:0000976,GO:0000984,GO:0000985,GO:0001017,GO:0001046,GO:0001047,GO:0001067,GO:0001130,GO:0001217,GO:0003674,GO:0003676,GO:0003677,GO:0003690,GO:0003700,GO:0005488,GO:0005575,GO:0006139,GO:0006351,GO:0006355,GO:0006725,GO:0006807,GO:0008150,GO:0008152,GO:0009058,GO:0009059,GO:0009889,GO:0009890,GO:0009892,GO:0009987,GO:0010467,GO:0010468,GO:0010556,GO:0010558,GO:0010605,GO:0010629,GO:0016070,GO:…	-	-
b1552	45.72	2.6	4.13624187519	7.94239461305e-07	5.5848271454099995e-06	up	cspI	cold shock-like protein CspI	GO:0005575,GO:0005622,GO:0005623,GO:0005737,GO:0005829,GO:0006950,GO:0008150,GO:0009266,GO:0009409,GO:0009628,GO:0044424,GO:0044444,GO:0044464,GO:0050896	-	COG1278-Cold shock proteins[K]
b1550	29.6466666667	126.26666666700001	-2.090532021	1.9316075145e-13	3.772894492430001e-12	down	gnsB	protein GnsB	GO:0003674,GO:0005488,GO:0005515,GO:0005575,GO:0005622,GO:0005623,GO:0005737,GO:0005829,GO:0042802,GO:0044424,GO:0044444,GO:0044464	-	-
b1557	153.296666667	48.53	1.65937756169	0.0020594229818	0.00642281257507	up	cspB	cold shock-like protein CspB	GO:0001072,GO:0003674,GO:0003676,GO:0003677,GO:0003697,GO:0003723,GO:0003727,GO:0005488,GO:0005515,GO:0005575,GO:0005622,GO:0005623,GO:0005737,GO:0005829,GO:0006139,GO:0006351,GO:0006355,GO:0006725,GO:0006807,GO:0006950,GO:0008143,GO:0008150,GO:0008152,GO:0009058,GO:0009059,GO:0009266,GO:0009409,GO:0009628,GO:0009889,GO:0009890,GO:0009892,GO:0009987,GO:0010467,GO:0010468,GO:0010556,GO:0010558,GO:…	-	COG1278-Cold shock proteins[K]
b0977	180.926666667	42.9833333333	2.07355578913	8.46606819329e-09	8.46406201599e-08	up	hyaF	protein HyaF	-	-	-
b0976	282.376666667	62.1533333333	2.18371720947	1.4537120743500001e-08	1.4230188495799998e-07	up	hyaE	putative HyaA chaperone	GO:0003674,GO:0005048,GO:0005488,GO:0033218,GO:0042277	-	-
b0975	253.33333333299998	62.3866666667	2.02172728475	3.2200949701599996e-07	2.4656226277900003e-06	up	hyaD	putative hydrogenase 1 maturation protease HyaD	GO:0003674,GO:0003824,GO:0004175,GO:0006464,GO:0006508,GO:0006807,GO:0008150,GO:0008152,GO:0008233,GO:0009987,GO:0010467,GO:0016485,GO:0016787,GO:0019538,GO:0036211,GO:0043170,GO:0043412,GO:0044237,GO:0044238,GO:0044260,GO:0044267,GO:0051604,GO:0070011,GO:0071704,GO:0140096,GO:1901564	-	COG0680-Ni,Fe-hydrogenase maturation factor[C]
b0974	212.996666667	63.86	1.7378463948700003	8.83534995975e-06	4.97681461685e-05	up	hyaC	hydrogenase 1 cytochrome b subunit	GO:0003674,GO:0005488,GO:0005575,GO:0005623,GO:0005886,GO:0005887,GO:0006091,GO:0006113,GO:0008150,GO:0008152,GO:0009061,GO:0009987,GO:0015980,GO:0016020,GO:0016021,GO:0020037,GO:0031224,GO:0031226,GO:0032991,GO:0044237,GO:0044425,GO:0044459,GO:0044464,GO:0044569,GO:0045333,GO:0046906,GO:0048037,GO:0055114,GO:0071944,GO:0097159,GO:1901363,GO:1902494	K03620-ko02020 Two-component system	COG1969-Ni,Fe-hydrogenase I cytochrome b subunit[C]
b0973	339.066666667	104.67333333299999	1.69567501443	4.0957405643400005e-06	2.50433760014e-05	up	hyaB	hydrogenase 1 large subunit	GO:0003674,GO:0003824,GO:0005488,GO:0005575,GO:0005623,GO:0005886,GO:0006091,GO:0006113,GO:0008150,GO:0008152,GO:0009055,GO:0009061,GO:0009987,GO:0015980,GO:0016020,GO:0016151,GO:0016491,GO:0022900,GO:0030288,GO:0030313,GO:0031975,GO:0032991,GO:0042597,GO:0043167,GO:0043169,GO:0044237,GO:0044464,GO:0044569,GO:0045333,GO:0046872,GO:0046914,GO:0055114,GO:0071944,GO:1902494	K06281-ko00633 Nitrotoluene degradation	COG0374-Ni,Fe-hydrogenase I large subunit[C]
b0971	0.0001	10.53	-16.684145910799998	0.000520895939547	0.0018831704960999998	down	serT	tRNA-Ser	-	-	-
b0970	1349.23666667	494.22666666699996	1.4488986700400002	6.82529623212e-12	1.0625802510500001e-10	up	yccA	modulator of FtsH protease	GO:0005575,GO:0005623,GO:0005886,GO:0008150,GO:0016020,GO:0016021,GO:0019222,GO:0030162,GO:0031224,GO:0044425,GO:0044464,GO:0050789,GO:0051171,GO:0051246,GO:0060255,GO:0065007,GO:0071944,GO:0080090	-	COG0670-Integral membrane protein, interacts with FtsH[R]
b0979	138.05	52.07	1.40666657609	3.06428627478e-05	0.000152455469261	up	appB	cytochrome bd-II subunit 2	GO:0003674,GO:0003824,GO:0005575,GO:0005623,GO:0005886,GO:0006091,GO:0008150,GO:0008152,GO:0009055,GO:0009060,GO:0009987,GO:0015980,GO:0016020,GO:0016491,GO:0016679,GO:0016682,GO:0019646,GO:0022900,GO:0022904,GO:0032991,GO:0044237,GO:0044464,GO:0045333,GO:0055114,GO:0070069,GO:0071944	K00426-ko00190 Oxidative phosphorylation;ko02020 Two-component system	COG1294-Cytochrome bd-type quinol oxidase, subunit 2[C]
b0153	6.913333333330001	1.2833333333299999	2.4294855432299998	4.27680451281e-07	3.18233478652e-06	up	fhuB	iron(III) hydroxamate ABC transporter membrane subunit	GO:0005575,GO:0005623,GO:0005886,GO:0005887,GO:0016020,GO:0016021,GO:0031224,GO:0031226,GO:0032991,GO:0043190,GO:0044425,GO:0044459,GO:0044464,GO:0071944,GO:0098533,GO:0098796,GO:0098797,GO:1902494,GO:1902495,GO:1904949,GO:1990351	-	COG0609-ABC-type Fe3+-siderophore transport system, permease component[P]
b0152	8.253333333330001	2.02666666667	2.0258680857700004	0.00185980191005	0.005866987452390001	up	fhuD	iron(III) hydroxamate ABC transporter periplasmic binding protein	GO:0005575,GO:0005623,GO:0030288,GO:0030313,GO:0031975,GO:0042597,GO:0044464	-	COG0614-ABC-type Fe3+-hydroxamate transport system, periplasmic component[P]
b0154	326.54333333299996	162.71333333299998	1.00494197904	0.0009153927468189999	0.0031358340608699997	up	hemL	glutamate-1-semialdehyde 2,1-aminomutase	GO:0003674,GO:0003824,GO:0005488,GO:0005515,GO:0006725,GO:0006778,GO:0006779,GO:0006782,GO:0006783,GO:0006807,GO:0008150,GO:0008152,GO:0009058,GO:0009987,GO:0016853,GO:0016866,GO:0016869,GO:0018130,GO:0019438,GO:0033013,GO:0033014,GO:0034641,GO:0042168,GO:0042286,GO:0042440,GO:0042802,GO:0044237,GO:0044249,GO:0044271,GO:0046148,GO:0046483,GO:0046501,GO:0051186,GO:0051188,GO:0071704,GO:1901360,GO:…	K01845-ko00860 Porphyrin and chlorophyll metabolism	COG0001-Glutamate-1-semialdehyde aminotransferase[H]
b0157	22.33	6.176666666669999	1.85408287052	0.0012438482635399998	0.0041062565132	up	yadS	PF03458 family protein YadS	GO:0005575,GO:0005623,GO:0005886,GO:0016020,GO:0044464,GO:0071944	-	COG2860-Predicted membrane protein[S]
b0379	182.12	4.09666666667	5.474295044369999	9.365607192399999e-23	5.19914430852e-21	up	yaiY	DUF2755 domain-containing inner membrane protein YaiY	GO:0005575,GO:0005623,GO:0005886,GO:0016020,GO:0044464,GO:0071944	-	-
b0372	0.0001	0.776666666667	-12.9230798337	0.0028258324154000003	0.00842557382373	down	insF2	IS3 element protein InsF	GO:0008150,GO:0009987,GO:0032196	-	COG2801-Transposase and inactivated derivatives[L]
b0376	87.2366666667	36.96	1.23896988856	0.00206222367592	0.00642579149831	up	ampH	peptidoglycan DD-carboxypeptidase/peptidoglycan DD-endopeptidase	GO:0000270,GO:0003674,GO:0003824,GO:0004175,GO:0004180,GO:0005488,GO:0006022,GO:0006026,GO:0006027,GO:0006508,GO:0006807,GO:0008144,GO:0008150,GO:0008152,GO:0008233,GO:0008238,GO:0008360,GO:0008658,GO:0009056,GO:0009057,GO:0009253,GO:0016787,GO:0019538,GO:0022603,GO:0022604,GO:0030203,GO:0031406,GO:0033218,GO:0033293,GO:0036094,GO:0043167,GO:0043168,GO:0043170,GO:0043177,GO:0044238,GO:0050789,GO:…	-	COG1680-Beta-lactamase class C and other penicillin binding proteins[V]
b4756	37.1833333333	103.333333333	-1.47457770192	2.14186154531e-05	0.000110201388532	down	yqiD	protein YqiD	-	-	-
b4755	83.5866666667	27.4666666667	1.6055909923700002	0.00111326558071	0.00371587617486	up	yqhI	protein YqhI	-	-	-
b4453	300.813333333	118.20666666700001	1.34755711135	0.000465159307261	0.0017109913839000001	up	ldrD	small toxic polypeptide LdrD	-	-	-
b4751	130.133333333	37.65	1.7892687821700002	0.00148605056808	0.004808011768970001	up	yoaL	protein YoaL	-	-	-
b0204	113.13666666700001	1255.37333333	-3.47197799274	0.00151197114276	0.00487319041353	down	rrlH	23S ribosomal RNA	-	-	-
b0201	11.1433333333	100.603333333	-3.1744253480199998	0.000516882946375	0.00187347865185	down	rrsH	16S ribosomal RNA	-	-	-
b0209	465.08	103.75333333299999	2.16432121311	1.07199922775e-11	1.6095248191799998e-10	up	yafD	endonuclease/exonuclease/phosphatase domain-containing protein YafD	-	-	COG3021-Uncharacterized protein conserved in bacteria[S]
b3637	1698.48333333	4607.05333333	-1.43959723774	2.0270028222699998e-09	2.2505065545200002e-08	down	rpmB	50S ribosomal subunit protein L28	GO:0000027,GO:0003674,GO:0003735,GO:0005198,GO:0005575,GO:0005622,GO:0005623,GO:0005737,GO:0005829,GO:0005840,GO:0006412,GO:0006518,GO:0006807,GO:0006996,GO:0008150,GO:0008152,GO:0009058,GO:0009059,GO:0009987,GO:0010467,GO:0015934,GO:0016043,GO:0019538,GO:0022607,GO:0022613,GO:0022618,GO:0022625,GO:0022626,GO:0032991,GO:0034622,GO:0034641,GO:0034645,GO:0042254,GO:0042255,GO:0042273,GO:0043043,GO:…	K02902-ko03010 Ribosome	COG0227-Ribosomal protein L28[J]
b4328	721.38	144.143333333	2.32325531213	3.7312162622099996e-19	1.45759272317e-17	up	iadA	isoaspartyl dipeptidase	GO:0003674,GO:0003824,GO:0005488,GO:0005515,GO:0005575,GO:0005622,GO:0005623,GO:0005737,GO:0005829,GO:0006508,GO:0006807,GO:0008150,GO:0008152,GO:0008233,GO:0008238,GO:0008242,GO:0008270,GO:0008798,GO:0016787,GO:0019538,GO:0042802,GO:0043167,GO:0043169,GO:0043170,GO:0044238,GO:0044424,GO:0044444,GO:0044464,GO:0046872,GO:0046914,GO:0070011,GO:0071704,GO:0140096,GO:1901564	-	COG1820-N-acetylglucosamine-6-phosphate deacetylase[G]
b3893	501.7	247.633333333	1.01861941273	0.00039350603693699996	0.0014770480158699999	up	fdoH	formate dehydrogenase O subunit beta	GO:0003674,GO:0003824,GO:0005575,GO:0005623,GO:0005886,GO:0006082,GO:0006091,GO:0008150,GO:0008152,GO:0009326,GO:0009898,GO:0009987,GO:0015942,GO:0015944,GO:0015980,GO:0016020,GO:0016491,GO:0016903,GO:0016999,GO:0017144,GO:0019752,GO:0031224,GO:0031226,GO:0031235,GO:0032787,GO:0032991,GO:0036397,GO:0043436,GO:0044237,GO:0044281,GO:0044425,GO:0044459,GO:0044464,GO:0045333,GO:0052738,GO:0055114,GO:…	K00124-ko01200 Carbon metabolism;ko00630 Glyoxylate and dicarboxylate metabolism;ko00680 Methane metabolism	COG0437-Fe-S-cluster-containing hydrogenase components 1[C]
b3088	5.97333333333	2.32333333333	1.36234007619	0.015986723753	0.0378071678891	up	alx	putative membrane-bound redox modulator Alx	GO:0005575,GO:0005623,GO:0005886,GO:0016020,GO:0044464,GO:0071944	-	COG0861-Membrane protein TerC, possibly involved in tellurium resistance[P]
b3089	46.1166666667	11.82	1.9640582026	0.00739958649533	0.019306651468	up	sstT	serine/threonine:Na(+) symporter	GO:0003333,GO:0003674,GO:0005215,GO:0005283,GO:0005295,GO:0005310,GO:0005342,GO:0005343,GO:0005416,GO:0005575,GO:0005623,GO:0005886,GO:0006810,GO:0006811,GO:0006812,GO:0006814,GO:0006820,GO:0006835,GO:0006865,GO:0008150,GO:0008324,GO:0008509,GO:0008514,GO:0015075,GO:0015077,GO:0015081,GO:0015171,GO:0015175,GO:0015291,GO:0015293,GO:0015294,GO:0015318,GO:0015370,GO:0015672,GO:0015711,GO:0015804,GO:…	-	COG3633-Na+/serine symporter[E]
b3083	4.76	47.5	-3.3188940348	1.3379500378800002e-13	2.63776224758e-12	down	higB	ribosome-dependent mRNA interferase toxin HigB	GO:0003674,GO:0003824,GO:0004518,GO:0004519,GO:0004521,GO:0004540,GO:0006139,GO:0006417,GO:0006725,GO:0006807,GO:0008150,GO:0008152,GO:0009889,GO:0009890,GO:0009892,GO:0009894,GO:0009987,GO:0010468,GO:0010556,GO:0010558,GO:0010605,GO:0010608,GO:0010629,GO:0016070,GO:0016787,GO:0016788,GO:0017148,GO:0019219,GO:0019222,GO:0031323,GO:0031324,GO:0031326,GO:0031327,GO:0031329,GO:0032268,GO:0032269,GO:…	-	COG4680-Uncharacterized protein conserved in bacteria[S]
b3081	35.7266666667	3.75	3.2520388146099997	1.8640661530000003e-05	9.76955912984e-05	up	fadH	2,4-dienoyl-CoA reductase	GO:0000166,GO:0003674,GO:0003824,GO:0005488,GO:0006082,GO:0006629,GO:0006631,GO:0006635,GO:0008150,GO:0008152,GO:0008670,GO:0009056,GO:0009062,GO:0009987,GO:0010181,GO:0016042,GO:0016054,GO:0016491,GO:0016627,GO:0016628,GO:0019395,GO:0019752,GO:0030258,GO:0032553,GO:0032787,GO:0033542,GO:0033543,GO:0034440,GO:0036094,GO:0043167,GO:0043168,GO:0043436,GO:0044237,GO:0044238,GO:0044242,GO:0044248,GO:…	-	COG1902-NADH:flavin oxidoreductases, Old Yellow Enzyme family[C]
b3100	367.836666667	74.7366666667	2.2991771729700003	1.1514275563300001e-09	1.33458045609e-08	up	yqjK	PF13997 family protein YqjK	GO:0005575,GO:0005622,GO:0005623,GO:0005737,GO:0005829,GO:0044424,GO:0044444,GO:0044464	-	-
b3153	115.36	12.19	3.24237303862	4.5379455840399996e-13	8.5471394728e-12	up	yhbO	protein/nucleic acid deglycase 2	GO:0003674,GO:0003824,GO:0005488,GO:0005515,GO:0005575,GO:0005622,GO:0005623,GO:0005737,GO:0005829,GO:0006081,GO:0006082,GO:0006089,GO:0006139,GO:0006259,GO:0006281,GO:0006464,GO:0006517,GO:0006725,GO:0006807,GO:0006950,GO:0006974,GO:0006979,GO:0008150,GO:0008152,GO:0009056,GO:0009058,GO:0009100,GO:0009266,GO:0009268,GO:0009314,GO:0009408,GO:0009411,GO:0009416,GO:0009438,GO:0009628,GO:0009987,GO:…	-	COG0693-Putative intracellular protease/amidase[R]
b0134	344.98666666699995	170.936666667	1.01307870984	0.00013773436451899998	0.000584021390858	up	panB	3-methyl-2-oxobutanoate hydroxymethyltransferase	GO:0000287,GO:0003674,GO:0003824,GO:0003864,GO:0005488,GO:0005515,GO:0005575,GO:0005622,GO:0005623,GO:0005737,GO:0005829,GO:0006082,GO:0006520,GO:0006573,GO:0006575,GO:0006732,GO:0006766,GO:0006767,GO:0006807,GO:0008150,GO:0008152,GO:0009058,GO:0009081,GO:0009108,GO:0009110,GO:0009987,GO:0015939,GO:0015940,GO:0016053,GO:0016740,GO:0016741,GO:0016742,GO:0019752,GO:0032787,GO:0033317,GO:0034641,GO:…	K00606-ko00770 Pantothenate and CoA biosynthesis	COG0413-Ketopantoate hydroxymethyltransferase[H]
b2614	371.5	1294.52666667	-1.80099056854	7.11461358867e-13	1.2611997785999999e-11	down	grpE	nucleotide exchange factor GrpE	GO:0000166,GO:0000774,GO:0003674,GO:0005488,GO:0005515,GO:0005575,GO:0005622,GO:0005623,GO:0005737,GO:0005829,GO:0006457,GO:0006950,GO:0008150,GO:0009266,GO:0009408,GO:0009628,GO:0009987,GO:0016043,GO:0017076,GO:0019904,GO:0022607,GO:0030234,GO:0030554,GO:0032991,GO:0036094,GO:0042802,GO:0042803,GO:0043933,GO:0044085,GO:0044424,GO:0044444,GO:0044464,GO:0046983,GO:0050790,GO:0050896,GO:0051082,GO:…	-	COG0576-Molecular chaperone GrpE (heat shock protein)[O]
b2687	380.82333333300005	162.12	1.2320597958700001	1.00099244736e-06	6.86697095186e-06	up	luxS	S-ribosylhomocysteine lyase	GO:0000096,GO:0000097,GO:0003674,GO:0003824,GO:0005575,GO:0005622,GO:0005623,GO:0005737,GO:0005829,GO:0006082,GO:0006139,GO:0006520,GO:0006534,GO:0006555,GO:0006575,GO:0006725,GO:0006732,GO:0006790,GO:0006807,GO:0007154,GO:0007267,GO:0008150,GO:0008152,GO:0008652,GO:0009058,GO:0009066,GO:0009067,GO:0009069,GO:0009086,GO:0009116,GO:0009119,GO:0009372,GO:0009987,GO:0010699,GO:0016053,GO:0016829,GO:…	K07173-ko01230 Biosynthesis of amino acids;ko00270 Cysteine and methionine metabolism;ko02024 Quorum sensing;ko05111 Vibrio cholerae pathogenic cycle	COG1854-LuxS protein involved in autoinducer AI2 synthesis[T]
b2684	199.593333333	460.69333333300006	-1.20674318727	1.92042207214e-06	1.25421992606e-05	down	mprA	DNA-binding transcriptional regulator MprA	GO:0003674,GO:0003676,GO:0003677,GO:0005488,GO:0005575,GO:0005622,GO:0005623,GO:0005737,GO:0005829,GO:0006139,GO:0006351,GO:0006355,GO:0006725,GO:0006807,GO:0008150,GO:0008152,GO:0009058,GO:0009059,GO:0009889,GO:0009890,GO:0009892,GO:0009987,GO:0010467,GO:0010468,GO:0010556,GO:0010558,GO:0010605,GO:0010629,GO:0016070,GO:0018130,GO:0019219,GO:0019222,GO:0019438,GO:0031323,GO:0031324,GO:0031326,GO:…	-	COG1846-Transcriptional regulators[K]
b1440	204.17	19.5933333333	3.38133613403	4.4601996332299996e-07	3.3129546219400002e-06	up	ydcS	putative ABC transporter periplasmic binding protein/polyhydroxybutyrate synthase	GO:0005575,GO:0005623,GO:0006810,GO:0008150,GO:0008152,GO:0009058,GO:0009290,GO:0009292,GO:0009294,GO:0009987,GO:0015931,GO:0030288,GO:0030313,GO:0031975,GO:0042597,GO:0042618,GO:0042619,GO:0044464,GO:0044764,GO:0050657,GO:0051027,GO:0051179,GO:0051234,GO:0051704,GO:0071702,GO:0071704,GO:0071705,GO:0098657,GO:1901440,GO:1901441,GO:1901576	K02055-ko02024 Quorum sensing	COG0687-Spermidine/putrescine-binding periplasmic protein[E]
b2913	169.456666667	81.0566666667	1.06391364256	0.017727463250599998	0.041344481732600004	up	serA	phosphoglycerate dehydrogenase	GO:0003674,GO:0003824,GO:0004617,GO:0005488,GO:0005515,GO:0005575,GO:0005622,GO:0005623,GO:0005737,GO:0005829,GO:0006082,GO:0006520,GO:0006563,GO:0006564,GO:0006807,GO:0008150,GO:0008152,GO:0008219,GO:0008652,GO:0009058,GO:0009069,GO:0009070,GO:0009987,GO:0012501,GO:0016053,GO:0016491,GO:0016597,GO:0016614,GO:0016616,GO:0019752,GO:0031406,GO:0036094,GO:0042802,GO:0043167,GO:0043168,GO:0043169,GO:…	K00058-ko01200 Carbon metabolism;ko01230 Biosynthesis of amino acids;ko00680 Methane metabolism;ko00260 Glycine, serine and threonine metabolism	COG0111-Phosphoglycerate dehydrogenase and related dehydrogenases[HE]
b4817	33.5066666667	121.31	-1.8561784060599997	4.66049260456e-17	1.37500827263e-15	down	ynhH	protein YnhH	-	-	-
b3693	17.6466666667	5.36	1.7190907883200002	8.59433588943e-05	0.00038288810050199996	up	dgoK	2-dehydro-3-deoxygalactonokinase	GO:0003674,GO:0003824,GO:0005975,GO:0006082,GO:0006793,GO:0006796,GO:0008150,GO:0008152,GO:0008671,GO:0009056,GO:0009987,GO:0016052,GO:0016054,GO:0016301,GO:0016310,GO:0016740,GO:0016772,GO:0016773,GO:0019200,GO:0019520,GO:0019583,GO:0019584,GO:0019752,GO:0032787,GO:0034192,GO:0034194,GO:0043436,GO:0044237,GO:0044238,GO:0044248,GO:0044262,GO:0044275,GO:0044281,GO:0044282,GO:0046176,GO:0046395,GO:…	K00883-ko00052 Galactose metabolism	COG3734-2-keto-3-deoxy-galactonokinase[G]
b1441	47.8533333333	2.95666666667	4.01657591352	2.3626999102099997e-12	3.8636553958099996e-11	up	ydcT	putative ABC transporter ATP-binding protein YdcT	GO:0000166,GO:0003674,GO:0003824,GO:0005215,GO:0005488,GO:0005524,GO:0005575,GO:0005623,GO:0005886,GO:0006810,GO:0006811,GO:0006812,GO:0008144,GO:0008150,GO:0008324,GO:0008519,GO:0015075,GO:0015101,GO:0015203,GO:0015399,GO:0015405,GO:0015417,GO:0015595,GO:0015606,GO:0015695,GO:0015696,GO:0015846,GO:0015847,GO:0015848,GO:0016020,GO:0016021,GO:0016462,GO:0016787,GO:0016817,GO:0016818,GO:0016887,GO:…	K02052-ko02024 Quorum sensing	COG3842-ABC-type spermidine/putrescine transport systems, ATPase components[E]
b2207	4.99333333333	12.44	-1.31691136239	0.0170112752634	0.039965599587900004	down	napD	NapA signal peptide-binding chaperone NapD	GO:0003674,GO:0005048,GO:0005488,GO:0005575,GO:0005622,GO:0005623,GO:0005737,GO:0008150,GO:0032879,GO:0032880,GO:0033218,GO:0042277,GO:0044424,GO:0044464,GO:0048519,GO:0050789,GO:0051049,GO:0051051,GO:0051223,GO:0051224,GO:0065007,GO:0070201,GO:0090087,GO:1904950	-	COG3062-Uncharacterized protein involved in formation of periplasmic nitrate reductase[P]
b1442	27.3466666667	3.07333333333	3.15348883605	4.92351541973e-10	6.02095987126e-09	up	ydcU	putative ABC transporter membrane subunit YdcU	GO:0005575,GO:0005623,GO:0005886,GO:0016020,GO:0044464,GO:0071944	K02054-ko02024 Quorum sensing	COG1176-ABC-type spermidine/putrescine transport system, permease component I[E]
b2062	2.48	0.18666666666700002	3.7318038890499996	0.000512960144637	0.0018608588566	up	wza	outer membrane polysaccharide export protein Wza	-	-	COG1596-Periplasmic protein involved in polysaccharide export[M]
b2060	1.8033333333300001	0.436666666667	2.0460617822900002	0.00482631256604	0.013361031966	up	wzc	protein-tyrosine kinase Wzc	GO:0000271,GO:0003674,GO:0003824,GO:0004672,GO:0004713,GO:0005488,GO:0005515,GO:0005575,GO:0005623,GO:0005886,GO:0005887,GO:0005975,GO:0005976,GO:0006464,GO:0006468,GO:0006793,GO:0006796,GO:0006807,GO:0008150,GO:0008152,GO:0009058,GO:0009059,GO:0009242,GO:0009987,GO:0016020,GO:0016021,GO:0016051,GO:0016301,GO:0016310,GO:0016462,GO:0016740,GO:0016772,GO:0016773,GO:0016787,GO:0016817,GO:0016818,GO:…	-	COG0489-ATPases involved in chromosome partitioning[D]
b2067	24.1533333333	11.1133333333	1.1199307014700002	0.0011214558490299999	0.0037373003373299997	up	dgcE	putative diguanylate cyclase DgcE	GO:0005575,GO:0005623,GO:0005886,GO:0016020,GO:0044464,GO:0071944	-	COG3447-Predicted integral membrane sensor domain[T]
b2068	29.57	13.3633333333	1.14585432669	0.00803952574962	0.0206695668115	up	alkA	DNA-3-methyladenine glycosylase 2	GO:0003674,GO:0003676,GO:0003677,GO:0003684,GO:0003824,GO:0003905,GO:0005488,GO:0005575,GO:0005622,GO:0005623,GO:0005737,GO:0006139,GO:0006259,GO:0006281,GO:0006284,GO:0006285,GO:0006304,GO:0006307,GO:0006725,GO:0006807,GO:0006950,GO:0006974,GO:0008150,GO:0008152,GO:0008725,GO:0009987,GO:0016787,GO:0016798,GO:0016799,GO:0019104,GO:0032131,GO:0032991,GO:0032993,GO:0033554,GO:0034641,GO:0035510,GO:…	K01247-ko03410 Base excision repair	COG0122-3-methyladenine DNA glycosylase/8-oxoguanine DNA glycosylase[L]
b2591	54.41	471.19	-3.11436518787	5.945660124e-11	8.170925102000001e-10	down	rrsG	16S ribosomal RNA	-	-	-
b2597	32110.2166667	9984.04666667	1.6853358171500001	0.000232358595094	0.0009300957425989999	up	raiA	ribosome-associated inhibitor A	GO:0003674,GO:0005488,GO:0005575,GO:0005622,GO:0005623,GO:0005737,GO:0005829,GO:0005840,GO:0006417,GO:0006446,GO:0006448,GO:0006950,GO:0008150,GO:0009266,GO:0009409,GO:0009628,GO:0009889,GO:0009890,GO:0009892,GO:0010468,GO:0010556,GO:0010558,GO:0010605,GO:0010608,GO:0010629,GO:0015935,GO:0017148,GO:0019222,GO:0022626,GO:0022627,GO:0031323,GO:0031324,GO:0031326,GO:0031327,GO:0032268,GO:0032269,GO:…	-	COG1544-Ribosome-associated protein Y (PSrp-1)[J]
b2844	74.6033333333	15.2733333333	2.2882251346999998	0.000818390848372	0.0028371331054099997	up	yqeF	putative acyltransferase	GO:0003674,GO:0003824,GO:0003988,GO:0005575,GO:0005622,GO:0005623,GO:0005737,GO:0006066,GO:0006082,GO:0006629,GO:0006631,GO:0006635,GO:0008150,GO:0008152,GO:0009056,GO:0009058,GO:0009062,GO:0009987,GO:0016042,GO:0016054,GO:0016408,GO:0016740,GO:0016746,GO:0016747,GO:0019395,GO:0019752,GO:0030258,GO:0032787,GO:0034308,GO:0034309,GO:0034440,GO:0043436,GO:0044237,GO:0044238,GO:0044242,GO:0044248,GO:…	K00626-ko01200 Carbon metabolism;ko01212 Fatty acid metabolism;ko00620 Pyruvate metabolism;ko00630 Glyoxylate and dicarboxylate metabolism;ko00640 Propanoate metabolism;ko00650 Butanoate metabolism;ko00720 Carbon fixation pathways in prokaryotes;ko00071 Fatty acid degradation;ko00072 Synthesis and degradation of ketone bodies;ko00280 Valine, leucine and isoleucine degradation;ko00310 Lysine degra…	COG0183-Acetyl-CoA acetyltransferase[I]
b2599	342.796666667	49.6333333333	2.78797182764	5.84334609924e-11	8.056561174089999e-10	up	pheA	fused chorismate mutase/prephenate dehydratase	GO:0003674,GO:0003824,GO:0004106,GO:0004664,GO:0005575,GO:0005622,GO:0005623,GO:0005737,GO:0006082,GO:0006520,GO:0006558,GO:0006570,GO:0006571,GO:0006725,GO:0006807,GO:0008150,GO:0008152,GO:0008652,GO:0009058,GO:0009072,GO:0009073,GO:0009094,GO:0009095,GO:0009987,GO:0016053,GO:0016829,GO:0016835,GO:0016836,GO:0016853,GO:0016866,GO:0017144,GO:0019438,GO:0019752,GO:0043436,GO:0044237,GO:0044238,GO:…	K14170-ko01230 Biosynthesis of amino acids;ko00400 Phenylalanine, tyrosine and tryptophan biosynthesis	COG0077-Prephenate dehydratase[E]
b1443	45.9533333333	11.5566666667	1.99144417878	1.92214577358e-07	1.5243483117899999e-06	up	ydcV	putative ABC transporter membrane subunit YdcV	GO:0005575,GO:0005623,GO:0005886,GO:0006810,GO:0008150,GO:0009290,GO:0009292,GO:0009294,GO:0009987,GO:0015931,GO:0016020,GO:0044464,GO:0044764,GO:0050657,GO:0051027,GO:0051179,GO:0051234,GO:0051704,GO:0071702,GO:0071705,GO:0071944,GO:0098657	K02053-ko02024 Quorum sensing	COG1177-ABC-type spermidine/putrescine transport system, permease component II[E]
b2842	21.29	9.32333333333	1.1912581967	0.00486681341146	0.013437883365799999	up	kduD	putative 2-keto-3-deoxy-D-gluconate dehydrogenase	GO:0003674,GO:0003824,GO:0005975,GO:0005996,GO:0006063,GO:0006064,GO:0006082,GO:0008150,GO:0008152,GO:0009056,GO:0009987,GO:0016052,GO:0016054,GO:0016229,GO:0016491,GO:0016614,GO:0016616,GO:0019585,GO:0019586,GO:0019698,GO:0019752,GO:0032787,GO:0033764,GO:0042839,GO:0042840,GO:0043436,GO:0044237,GO:0044238,GO:0044248,GO:0044281,GO:0044282,GO:0046365,GO:0046395,GO:0046396,GO:0046397,GO:0055114,GO:…	K00065-ko00040 Pentose and glucuronate interconversions	COG1028-Dehydrogenases with different specificities (related to short-chain alcohol dehydrogenases)[IQR]
b3698	24.22	63.3433333333	-1.38699392366	2.9256441667500002e-08	2.75519927222e-07	down	yidB	DUF937 domain-containing protein YidB	-	-	COG3753-Uncharacterized protein conserved in bacteria[S]
b3994	1357.57	165.216666667	3.0385954543500002	1.4081887048699998e-15	3.6006958459599995e-14	up	thiC	phosphomethylpyrimidine synthase	GO:0003674,GO:0003824,GO:0005575,GO:0005622,GO:0005623,GO:0005737,GO:0005829,GO:0006725,GO:0006766,GO:0006767,GO:0006772,GO:0006790,GO:0006807,GO:0008150,GO:0008152,GO:0009058,GO:0009110,GO:0009228,GO:0009987,GO:0017144,GO:0018130,GO:0019438,GO:0034641,GO:0042364,GO:0042723,GO:0042724,GO:0044237,GO:0044249,GO:0044271,GO:0044272,GO:0044281,GO:0044283,GO:0044424,GO:0044444,GO:0044464,GO:0046483,GO:…	K03147-ko00730 Thiamine metabolism	COG0422-Thiamine biosynthesis protein ThiC[H]
b1149	4.94333333333	11.06	-1.1617952885	4.07687505159e-07	3.0551218193e-06	down	ymfN	chimeric replication protein/phage terminase YmfN	-	-	COG4626-Phage terminase-like protein, large subunit[R]
b1148	4.27333333333	20.89	-2.2893787311700002	3.05080560697e-06	1.92109684415e-05	down	ymfM	cell division inhibitor YmfM	-	-	-
b1144	78.25	257.976666667	-1.72107792629	0.00021114039092700001	0.000859017656049	down	ymfJ	uncharacterized protein YmfJ	GO:0005575,GO:0005622,GO:0005623,GO:0005737,GO:0005829,GO:0044424,GO:0044444,GO:0044464	-	-
b1147	2.36666666667	9.46	-1.9989836596700001	0.000410818942816	0.00153792823402	down	ymfL	uncharacterized protein YmfL	-	-	-
b1146	8.14	19.3766666667	-1.25121970824	0.00231066911095	0.00709513317255	down	ymfT	putative DNA-binding transcriptional regulator YmfT	-	-	-
b1141	12.993333333299999	38.0133333333	-1.54873394868	3.67913243885e-06	2.28268525875e-05	down	xisE	putative excisionase	-	-	-
b1140	5.93	33.7133333333	-2.50721526786	1.45749536147e-17	4.55494291115e-16	down	intE	putative integrase	GO:0003674,GO:0005488,GO:0005515,GO:0046982,GO:0046983	-	-
b1142	1.61333333333	5.25333333333	-1.70318858218	0.0210457094655	0.0479696640924	down	ymfH	putative protein YmfH	GO:0006950,GO:0006979,GO:0008150,GO:0050896	-	-
b3995	199.046666667	46.6366666667	2.09357013015	3.49727754255e-05	0.00017196985958099997	up	rsd	regulator of sigma D	GO:0003674,GO:0008150,GO:0009889,GO:0010556,GO:0016989,GO:0019219,GO:0019222,GO:0031323,GO:0031326,GO:0050789,GO:0050794,GO:0051171,GO:0051252,GO:0060255,GO:0065007,GO:0080090,GO:0140110,GO:1903506,GO:2001141	-	COG3160-Regulator of sigma D[K]
b1846	638.41	145.68	2.1316804225599997	4.78553026871e-25	3.42205969554e-23	up	yebE	DUF533 domain-containing inner membrane protein YebE	GO:0005575,GO:0005623,GO:0005886,GO:0016020,GO:0044464,GO:0071944	-	COG2979-Uncharacterized protein conserved in bacteria[S]
b1815	9.79	2.3	2.08967499866	1.74612876409e-05	9.20864656964e-05	up	pdeD	putative c-di-GMP phosphodiesterase PdeD	GO:0006950,GO:0006974,GO:0008150,GO:0009987,GO:0033554,GO:0050896,GO:0051716	-	COG2200-FOG: EAL domain[T]
b1810	134.496666667	344.433333333	-1.35665435183	7.80392369957e-08	6.73307854571e-07	down	yoaC	DUF1889 domain-containing protein YoaC	-	-	-
b0782	216.72666666700002	97.6866666667	1.14964311155	0.00476783996453	0.013216502503500002	up	moaB	protein MoaB	GO:0003674,GO:0005488,GO:0005515,GO:0005575,GO:0005622,GO:0005623,GO:0005737,GO:0005829,GO:0042802,GO:0044424,GO:0044444,GO:0044464	-	COG0521-Molybdopterin biosynthesis enzymes[H]
b0783	163.21	51.5433333333	1.6628717098899999	0.000358166428022	0.0013638124186099998	up	moaC	cyclic pyranopterin monophosphate synthase	GO:0003674,GO:0003824,GO:0005488,GO:0005515,GO:0006732,GO:0006777,GO:0006793,GO:0006796,GO:0006807,GO:0008150,GO:0008152,GO:0009058,GO:0009108,GO:0009987,GO:0016043,GO:0016829,GO:0016849,GO:0018130,GO:0019538,GO:0019637,GO:0019720,GO:0022607,GO:0034214,GO:0042802,GO:0043170,GO:0043545,GO:0043933,GO:0044085,GO:0044237,GO:0044238,GO:0044249,GO:0044260,GO:0044267,GO:0046483,GO:0051186,GO:0051188,GO:…	K03637-ko00790 Folate biosynthesis;ko04122 Sulfur relay system	COG0315-Molybdenum cofactor biosynthesis enzyme[H]
b0784	140.94	32.053333333299996	2.13653481874	9.873453378019999e-06	5.52078705001e-05	up	moaD	molybdopterin synthase sulfur carrier subunit	GO:0005575,GO:0005622,GO:0005623,GO:0005737,GO:0005829,GO:0006732,GO:0006777,GO:0006793,GO:0006796,GO:0006807,GO:0008150,GO:0008152,GO:0009058,GO:0009108,GO:0009987,GO:0018130,GO:0019538,GO:0019637,GO:0019720,GO:0043170,GO:0043545,GO:0044237,GO:0044238,GO:0044249,GO:0044260,GO:0044267,GO:0044424,GO:0044444,GO:0044464,GO:0046483,GO:0051186,GO:0051188,GO:0051189,GO:0071704,GO:0090407,GO:1901360,GO:…	K03636-ko00790 Folate biosynthesis;ko04122 Sulfur relay system	COG1977-Molybdopterin converting factor, small subunit[H]
b0785	149.55	53.58	1.48086142416	0.00212756810229	0.00660015428203	up	moaE	molybdopterin synthase catalytic subunit	GO:0003674,GO:0003824,GO:0005575,GO:0005622,GO:0005623,GO:0005737,GO:0005829,GO:0006139,GO:0006163,GO:0006725,GO:0006732,GO:0006753,GO:0006777,GO:0006793,GO:0006796,GO:0006807,GO:0008150,GO:0008152,GO:0009058,GO:0009108,GO:0009116,GO:0009117,GO:0009119,GO:0009141,GO:0009144,GO:0009150,GO:0009199,GO:0009205,GO:0009259,GO:0009987,GO:0016740,GO:0016782,GO:0016783,GO:0018130,GO:0019538,GO:0019637,GO:…	K03635-ko00790 Folate biosynthesis;ko04122 Sulfur relay system	COG0314-Molybdopterin converting factor, large subunit[H]
b0788	6.5033333333300005	0.96	2.76007306117	0.000219140769392	0.000885588990485	up	ybhN	PF03706 family inner membrane protein YbhN	GO:0005575,GO:0005623,GO:0005886,GO:0016020,GO:0044464,GO:0071944	-	COG0392-Predicted integral membrane protein[S]
b0789	29.4166666667	5.26	2.48349907303	3.6328563825900003e-09	3.8317552695399996e-08	up	clsB	cardiolipin synthase B	GO:0003674,GO:0003824,GO:0004620,GO:0004630,GO:0005575,GO:0006629,GO:0006644,GO:0006650,GO:0006655,GO:0006793,GO:0006796,GO:0008081,GO:0008150,GO:0008152,GO:0008610,GO:0008654,GO:0008808,GO:0009058,GO:0009987,GO:0016020,GO:0016298,GO:0016740,GO:0016772,GO:0016780,GO:0016787,GO:0016788,GO:0019637,GO:0030572,GO:0032048,GO:0032049,GO:0042578,GO:0044237,GO:0044238,GO:0044249,GO:0044255,GO:0045017,GO:…	K06131-ko00564 Glycerophospholipid metabolism	COG1502-Phosphatidylserine/phosphatidylglycerophosphate/cardiolipin synthases and related enzymes[I]
b1490	12.0633333333	2.73333333333	2.14189529287	0.00019998696200799999	0.000819169895836	up	dosC	diguanylate cyclase DosC	GO:0003674,GO:0003824,GO:0005488,GO:0008144,GO:0016740,GO:0016772,GO:0016779,GO:0019825,GO:0020037,GO:0036094,GO:0042165,GO:0043167,GO:0043169,GO:0046906,GO:0048037,GO:0052621,GO:0070025,GO:0097159,GO:1901363	-	COG3706-Response regulator containing a CheY-like receiver domain and a GGDEF domain[T]
b1444	32.4433333333	6.86666666667	2.24024021765	2.77289497487e-10	3.4921922086499997e-09	up	patD	gamma-aminobutyraldehyde dehydrogenase	GO:0003674,GO:0003824,GO:0004029,GO:0005488,GO:0005515,GO:0005575,GO:0005622,GO:0005623,GO:0005737,GO:0005829,GO:0006576,GO:0006595,GO:0006598,GO:0006807,GO:0008150,GO:0008152,GO:0009056,GO:0009308,GO:0009310,GO:0009445,GO:0009447,GO:0009987,GO:0016491,GO:0016620,GO:0016903,GO:0019145,GO:0033737,GO:0034641,GO:0042402,GO:0042802,GO:0044106,GO:0044237,GO:0044424,GO:0044444,GO:0044464,GO:0055114,GO:…	K00137-ko00330 Arginine and proline metabolism;ko00410 beta-Alanine metabolism	COG1012-NAD-dependent aldehyde dehydrogenases[C]
b1447	28.21	9.986666666669999	1.49813154285	0.000838535128997	0.0028998194338	up	ydcZ	putative inner membrane protein YdcZ	GO:0005575,GO:0005623,GO:0005886,GO:0016020,GO:0044464,GO:0071944	K09936-ko02024 Quorum sensing	COG3238-Uncharacterized protein conserved in bacteria[S]
b1963	13.11	30.0566666667	-1.19701733533	3.3110335453e-06	2.06951859669e-05	down	drpB	cell division protein DrpB	GO:0005575,GO:0005623,GO:0005886,GO:0016020,GO:0044464,GO:0071944	-	-
b1448	135.42	53.23	1.34712935299	4.79697937321e-05	0.000228683118368	up	mnaT	L-amino acid N-acyltransferase	GO:0003674,GO:0003824,GO:0005575,GO:0005622,GO:0005623,GO:0005737,GO:0005829,GO:0006464,GO:0006473,GO:0006807,GO:0008150,GO:0008152,GO:0009987,GO:0016740,GO:0016746,GO:0016747,GO:0019538,GO:0036211,GO:0043170,GO:0043412,GO:0043543,GO:0044237,GO:0044238,GO:0044260,GO:0044267,GO:0044424,GO:0044444,GO:0044464,GO:0071704,GO:1901564	K03823-ko00440 Phosphonate and phosphinate metabolism	COG1247-Sortase and related acyltransferases[M]
b1967	118.86	56.553333333299996	1.0715793197399999	0.0160806104219	0.0379866155486	up	hchA	protein/nucleic acid deglycase 1	GO:0003674,GO:0003700,GO:0003824,GO:0005575,GO:0005622,GO:0005623,GO:0005737,GO:0005829,GO:0006081,GO:0006082,GO:0006089,GO:0006139,GO:0006259,GO:0006281,GO:0006355,GO:0006464,GO:0006517,GO:0006725,GO:0006807,GO:0006950,GO:0006974,GO:0008150,GO:0008152,GO:0009056,GO:0009058,GO:0009100,GO:0009268,GO:0009438,GO:0009628,GO:0009889,GO:0009987,GO:0010033,GO:0010447,GO:0010468,GO:0010556,GO:0016053,GO:…	K05523-ko00620 Pyruvate metabolism	-
b1449	79.4133333333	35.71	1.15305311927	0.000108766930113	0.00047405751874900003	up	curA	NADPH-dependent curcumin/dihydrocurcumin reductase	-	-	COG2130-Putative NADP-dependent oxidoreductases[R]
b1784	260.79	34.1566666667	2.93264945545	2.35411865126e-09	2.57306388333e-08	up	yeaH	DUF444 domain-containing protein YeaH	-	-	COG2718-Uncharacterized conserved protein[S]
b1783	792.606666667	151.14	2.39071957405	2.0380891559599998e-06	1.32287663831e-05	up	yeaG	protein kinase YeaG	GO:0003674,GO:0003824,GO:0004672,GO:0006464,GO:0006468,GO:0006793,GO:0006796,GO:0006807,GO:0006950,GO:0006995,GO:0007154,GO:0008150,GO:0008152,GO:0009267,GO:0009605,GO:0009987,GO:0009991,GO:0016301,GO:0016310,GO:0016740,GO:0016772,GO:0016773,GO:0019538,GO:0031667,GO:0031668,GO:0031669,GO:0033554,GO:0036211,GO:0042594,GO:0043170,GO:0043412,GO:0043562,GO:0044237,GO:0044238,GO:0044260,GO:0044267,GO:…	-	COG2766-Putative Ser protein kinase[T]
b1781	60.3166666667	26.8466666667	1.16781373031	0.015621270938899999	0.0370675714799	up	yeaE	methylglyoxal reductase YeaE	GO:0003674,GO:0003824,GO:0006081,GO:0008150,GO:0008152,GO:0009056,GO:0009438,GO:0009987,GO:0016491,GO:0042180,GO:0042182,GO:0044237,GO:0044248,GO:0044281,GO:0044282,GO:0046185,GO:0051596,GO:0055114,GO:0071704,GO:1901575	-	COG0656-Aldo/keto reductases, related to diketogulonate reductase[R]
b1780	126.63	254.426666667	-1.00663065346	2.17293445225e-14	4.665755915020001e-13	down	yeaD	putative aldose 1-epimerase YeaD	GO:0005575,GO:0005622,GO:0005623,GO:0005737,GO:0005829,GO:0006950,GO:0006974,GO:0008150,GO:0009987,GO:0033554,GO:0044424,GO:0044444,GO:0044464,GO:0050896,GO:0051716	K01792-ko00010 Glycolysis / Gluconeogenesis	COG0676-Uncharacterized enzymes related to aldose 1-epimerase[G]
b0565	153.51	331.26	-1.10963136778	2.56876536036e-11	3.6737698492699995e-10	down	ompT	omptin family outer membrane protease OmpT	GO:0003674,GO:0003824,GO:0004175,GO:0004252,GO:0005575,GO:0005623,GO:0006508,GO:0006807,GO:0008150,GO:0008152,GO:0008233,GO:0008236,GO:0009279,GO:0016020,GO:0016787,GO:0017171,GO:0019538,GO:0019867,GO:0030312,GO:0030313,GO:0031224,GO:0031230,GO:0031975,GO:0043170,GO:0044238,GO:0044425,GO:0044462,GO:0044464,GO:0070011,GO:0071704,GO:0071944,GO:0140096,GO:1901564	-	COG4571-Outer membrane protease[M]
b0566	7.886666666669999	2.11666666667	1.8976215766799998	0.00533361943873	0.014536524814	up	envY	DNA-binding transcriptional activator EnvY	GO:0003674,GO:0003700,GO:0005575,GO:0006355,GO:0008150,GO:0009266,GO:0009628,GO:0009889,GO:0010468,GO:0010556,GO:0016020,GO:0019219,GO:0019222,GO:0031323,GO:0031326,GO:0050789,GO:0050794,GO:0050896,GO:0051171,GO:0051252,GO:0060255,GO:0065007,GO:0080090,GO:0140110,GO:1903506,GO:2000112,GO:2001141	-	COG2207-AraC-type DNA-binding domain-containing proteins[K]
b1761	146.443333333	45.5966666667	1.68334225217	1.36101195698e-06	9.17269879635e-06	up	gdhA	glutamate dehydrogenase	GO:0003674,GO:0003824,GO:0004353,GO:0004354,GO:0005488,GO:0005515,GO:0005575,GO:0005622,GO:0005623,GO:0005737,GO:0005829,GO:0006082,GO:0006520,GO:0006536,GO:0006537,GO:0006807,GO:0008150,GO:0008152,GO:0008652,GO:0009058,GO:0009064,GO:0009084,GO:0009987,GO:0016053,GO:0016491,GO:0016638,GO:0016639,GO:0019752,GO:0042802,GO:0043436,GO:0043648,GO:0043650,GO:0044237,GO:0044238,GO:0044249,GO:0044281,GO:…	K00262-ko00910 Nitrogen metabolism;ko00250 Alanine, aspartate and glutamate metabolism;ko00220 Arginine biosynthesis	COG0334-Glutamate dehydrogenase/leucine dehydrogenase[E]
b4518	880.0333333330001	79.2866666667	3.4724079912800003	1.7781833713200002e-12	2.96527891051e-11	up	ymdF	stress-induced bacterial acidophilic repeat motifs-containing protein YmdF	GO:0001539,GO:0006928,GO:0008150,GO:0009987,GO:0040011,GO:0048870,GO:0051179,GO:0051674,GO:0071973,GO:0071978,GO:0097588	-	COG3729-General stress protein[R]
b1763	70.4733333333	31.69	1.15304979431	0.0006266066612190001	0.00224038432515	up	topB	DNA topoisomerase III	GO:0003674,GO:0003824,GO:0003916,GO:0003917,GO:0006139,GO:0006259,GO:0006265,GO:0006310,GO:0006725,GO:0006807,GO:0006996,GO:0007049,GO:0007059,GO:0008150,GO:0008152,GO:0009987,GO:0016043,GO:0016853,GO:0022402,GO:0034641,GO:0043170,GO:0044237,GO:0044238,GO:0044260,GO:0046483,GO:0051276,GO:0051304,GO:0071103,GO:0071704,GO:0071840,GO:0090304,GO:0140097,GO:1901360	-	COG0550-Topoisomerase IA[L]
b1762	1.17	2.48	-1.0838315908	0.017017643763	0.039965599587900004	down	ynjI	DUF1266 domain-containing protein YnjI	GO:0005575,GO:0005623,GO:0005886,GO:0016020,GO:0044464,GO:0071944	-	-
b4517	23.7266666667	81.78	-1.78523863074	2.71721935696e-06	1.73171426994e-05	down	gnsA	putative phosphatidylethanolamine synthesis regulator GnsA	GO:0003674,GO:0005488,GO:0005515,GO:0005575,GO:0005622,GO:0005623,GO:0005737,GO:0005829,GO:0042802,GO:0044424,GO:0044444,GO:0044464	-	-
b4512	108.303333333	34.15	1.66512016291	0.0024392584627399997	0.00742513091941	up	ybdD	PF04328 family protein YbdD	-	-	COG2879-Uncharacterized small protein[S]
b0963	484.173333333	239.306666667	1.01666303425	0.0013899646942400002	0.00452838690733	up	mgsA	methylglyoxal synthase	GO:0003674,GO:0003824,GO:0005575,GO:0005622,GO:0005623,GO:0005737,GO:0005829,GO:0006081,GO:0008150,GO:0008152,GO:0008929,GO:0009058,GO:0009438,GO:0009987,GO:0016829,GO:0016835,GO:0016838,GO:0019242,GO:0042180,GO:0042181,GO:0044237,GO:0044249,GO:0044281,GO:0044283,GO:0044424,GO:0044444,GO:0044464,GO:0046184,GO:0071704,GO:1901576	K01734-ko00640 Propanoate metabolism	COG1803-Methylglyoxal synthase[G]
b0966	722.1833333330001	321.686666667	1.1667089858	0.00137714200656	0.00449337170601	up	hspQ	heat shock protein HspQ	-	-	COG3785-Uncharacterized conserved protein[S]
b0967	28.8766666667	79.7566666667	-1.4657008987399998	2.8136033921700003e-09	3.03595721523e-08	down	rlmI	23S rRNA m(5)C1962 methyltransferase	GO:0000154,GO:0001510,GO:0003674,GO:0003824,GO:0005575,GO:0005622,GO:0005623,GO:0005737,GO:0005829,GO:0006139,GO:0006364,GO:0006396,GO:0006725,GO:0006807,GO:0008150,GO:0008152,GO:0008168,GO:0008169,GO:0008173,GO:0008649,GO:0008757,GO:0009383,GO:0009451,GO:0009987,GO:0010467,GO:0016070,GO:0016072,GO:0016434,GO:0016740,GO:0016741,GO:0022613,GO:0031167,GO:0032259,GO:0034470,GO:0034641,GO:0034660,GO:…	-	COG1092-Predicted SAM-dependent methyltransferases[R]
b0147	45.0766666667	18.08	1.31798615716	0.00398504309766	0.0113447347025	up	thpR	RNA 2',3'-cyclic phosphodiesterase	GO:0003674,GO:0003824,GO:0004112,GO:0004113,GO:0008081,GO:0008452,GO:0008664,GO:0016787,GO:0016788,GO:0016874,GO:0016886,GO:0042578,GO:0140098	-	COG1514-2'-5' RNA ligase[J]
b0144	25.38	11.506666666700001	1.1412221053799998	0.00703963007258	0.0184872917201	up	gluQ	glutamyl-Q tRNA(Asp) synthetase	GO:0000166,GO:0002097,GO:0003674,GO:0005488,GO:0005524,GO:0006139,GO:0006396,GO:0006399,GO:0006400,GO:0006725,GO:0006807,GO:0008033,GO:0008144,GO:0008150,GO:0008152,GO:0008270,GO:0009451,GO:0009987,GO:0010467,GO:0016070,GO:0017076,GO:0030554,GO:0032553,GO:0032555,GO:0032559,GO:0034470,GO:0034641,GO:0034660,GO:0035639,GO:0036094,GO:0043167,GO:0043168,GO:0043169,GO:0043170,GO:0043412,GO:0044237,GO:…	-	COG0008-Glutamyl- and glutaminyl-tRNA synthetases[J]
b0145	1260.86333333	546.11	1.20714842866	0.0026623061482199998	0.00800589425469	up	dksA	RNA polymerase-binding transcription factor DksA	GO:0005575,GO:0005622,GO:0005623,GO:0005737,GO:0005829,GO:0044424,GO:0044444,GO:0044464	-	COG1734-DnaK suppressor protein[T]
b4199	32.623333333299996	12.29	1.40841928319	0.012779512064499999	0.0311657580347	up	yjfY	DUF1471 domain-containing protein YjfY	-	-	-
b0149	142.846666667	71.0	1.0085764415799998	0.0010140769629	0.00342819768148	up	mrcB	peptidoglycan glycosyltransferase/peptidoglycan DD-transpeptidase MrcB	GO:0000270,GO:0003674,GO:0003824,GO:0004180,GO:0004185,GO:0005488,GO:0005575,GO:0005623,GO:0005886,GO:0005887,GO:0006022,GO:0006023,GO:0006024,GO:0006508,GO:0006807,GO:0008144,GO:0008150,GO:0008152,GO:0008233,GO:0008236,GO:0008238,GO:0008289,GO:0008360,GO:0008658,GO:0008955,GO:0009002,GO:0009058,GO:0009059,GO:0009252,GO:0009273,GO:0009314,GO:0009628,GO:0009987,GO:0010165,GO:0010212,GO:0016020,GO:…	K05365-ko00550 Peptidoglycan biosynthesis	COG0744-Membrane carboxypeptidase (penicillin-binding protein)[M]
b4392	98.8833333333	30.7	1.68748872137	4.00815416018e-12	6.45435206176e-11	up	slt	soluble lytic murein transglycosylase	GO:0000270,GO:0003674,GO:0003824,GO:0005575,GO:0005618,GO:0005623,GO:0006022,GO:0006026,GO:0006027,GO:0006807,GO:0008150,GO:0008152,GO:0008932,GO:0008933,GO:0009056,GO:0009057,GO:0009253,GO:0009274,GO:0016740,GO:0016757,GO:0030203,GO:0030288,GO:0030312,GO:0030313,GO:0031975,GO:0042597,GO:0043170,GO:0044464,GO:0061783,GO:0071704,GO:0071944,GO:1901135,GO:1901136,GO:1901564,GO:1901565,GO:1901575	-	COG0741-Soluble lytic murein transglycosylase and related regulatory proteins (some contain LysM/invasin domains)[M]
b3993	814.396666667	79.32	3.3599750737800003	3.38552425509e-16	9.27501742352e-15	up	thiE	thiamine phosphate synthase	GO:0000287,GO:0003674,GO:0003824,GO:0004789,GO:0005488,GO:0005575,GO:0005622,GO:0005623,GO:0005737,GO:0006725,GO:0006766,GO:0006767,GO:0006772,GO:0006790,GO:0006807,GO:0008150,GO:0008152,GO:0009058,GO:0009110,GO:0009228,GO:0009987,GO:0016740,GO:0016765,GO:0017144,GO:0018130,GO:0019438,GO:0034641,GO:0042364,GO:0042723,GO:0042724,GO:0043167,GO:0043169,GO:0044237,GO:0044249,GO:0044271,GO:0044272,GO:…	K00788-ko00730 Thiamine metabolism	COG0352-Thiamine monophosphate synthase[H]
b0368	10.41	3.05666666667	1.7679389304299997	0.0005392658348659999	0.0019479131483699998	up	tauD	taurine dioxygenase	GO:0000907,GO:0000908,GO:0003674,GO:0003824,GO:0005575,GO:0005622,GO:0005623,GO:0005737,GO:0006790,GO:0008150,GO:0008152,GO:0009056,GO:0009987,GO:0016491,GO:0016705,GO:0016706,GO:0044237,GO:0044248,GO:0044273,GO:0044424,GO:0044464,GO:0051213,GO:0055114	K03119-ko00920 Sulfur metabolism;ko00430 Taurine and hypotaurine metabolism	COG2175-Probable taurine catabolism dioxygenase[Q]
b0366	10.0566666667	1.5533333333300001	2.69471283649	7.74971784999e-05	0.000348944072669	up	tauB	taurine ABC transporter ATP binding subunit	GO:0000166,GO:0003674,GO:0005488,GO:0005524,GO:0006950,GO:0007154,GO:0008144,GO:0008150,GO:0009267,GO:0009605,GO:0009987,GO:0009991,GO:0010438,GO:0017076,GO:0030554,GO:0031667,GO:0031668,GO:0031669,GO:0032553,GO:0032555,GO:0032559,GO:0033554,GO:0035639,GO:0036094,GO:0042594,GO:0043167,GO:0043168,GO:0050896,GO:0051716,GO:0071496,GO:0097159,GO:0097367,GO:1901265,GO:1901363	K10831-ko00920 Sulfur metabolism;ko02010 ABC transporters	COG4525-ABC-type taurine transport system, ATPase component[P]
b0365	10.6766666667	1.45	2.88033649204	0.00255190283475	0.007706856163069999	up	tauA	taurine ABC transporter periplasmic binding protein	GO:0003674,GO:0005215,GO:0005575,GO:0005623,GO:0006810,GO:0006811,GO:0006820,GO:0006950,GO:0007154,GO:0008150,GO:0009267,GO:0009605,GO:0009970,GO:0009987,GO:0009991,GO:0015711,GO:0015734,GO:0015849,GO:0030288,GO:0030313,GO:0031667,GO:0031668,GO:0031669,GO:0031975,GO:0033554,GO:0042594,GO:0042597,GO:0042908,GO:0044464,GO:0050896,GO:0051179,GO:0051234,GO:0051716,GO:0071496,GO:0071702,GO:0071705,GO:…	K15551-ko00920 Sulfur metabolism;ko02010 ABC transporters	COG4521-ABC-type taurine transport system, periplasmic component[P]
b3759	3.42666666667	12.4433333333	-1.8604952441099998	0.0170225604313	0.039965599587900004	down	rrfC	5S ribosomal RNA	-	-	-
b4253	4.55333333333	1.43333333333	1.6675489187	0.0013777054323499999	0.00449337170601	up	yjgL	protein YjgL	-	-	-
b4074	6.72	1.8233333333300001	1.8818829007099998	0.000266209541107	0.00104966173264	up	nrfE	putative cytochrome c-type biogenesis protein NrfE	GO:0005575,GO:0005623,GO:0005886,GO:0006464,GO:0006807,GO:0008150,GO:0008152,GO:0009987,GO:0016020,GO:0016043,GO:0017003,GO:0017004,GO:0017006,GO:0018063,GO:0018193,GO:0018198,GO:0018378,GO:0019538,GO:0022607,GO:0034622,GO:0036211,GO:0043170,GO:0043412,GO:0043933,GO:0044085,GO:0044237,GO:0044238,GO:0044260,GO:0044267,GO:0044464,GO:0065003,GO:0071704,GO:0071840,GO:0071944,GO:1901564	-	COG1138-Cytochrome c biogenesis factor[O]
b3830	62.27	21.86	1.51024387821	0.00447262602579	0.0125132687021	up	ysgA	putative dienelactone hydrolase	-	K01061-ko00364 Fluorobenzoate degradation;ko00361 Chlorocyclohexane and chlorobenzene degradation;ko00623 Toluene degradation	COG0412-Dienelactone hydrolase and related enzymes[Q]
b1900	7.686666666669999	3.4333333333300002	1.16274817558	0.0159667302784	0.0377810628405	up	araG	arabinose ABC transporter ATP binding subunit	GO:0003674,GO:0003824,GO:0005575,GO:0005622,GO:0005623,GO:0005737,GO:0005829,GO:0005886,GO:0016020,GO:0016462,GO:0016787,GO:0016817,GO:0016818,GO:0016887,GO:0017111,GO:0044424,GO:0044444,GO:0044464,GO:0071944	K10539-ko02010 ABC transporters	COG1129-ABC-type sugar transport system, ATPase component[G]
b0214	72.1733333333	29.9966666667	1.26666369497	0.00437935202629	0.012293071323299999	up	rnhA	ribonuclease HI	GO:0003674,GO:0003676,GO:0003824,GO:0004518,GO:0004519,GO:0004521,GO:0004523,GO:0004540,GO:0005488,GO:0006139,GO:0006259,GO:0006260,GO:0006261,GO:0006271,GO:0006273,GO:0006401,GO:0006725,GO:0006807,GO:0008150,GO:0008152,GO:0009056,GO:0009057,GO:0009058,GO:0009059,GO:0009987,GO:0016070,GO:0016787,GO:0016788,GO:0016891,GO:0016893,GO:0019439,GO:0022616,GO:0033567,GO:0034641,GO:0034645,GO:0034655,GO:…	K03469-ko03030 DNA replication	COG0328-Ribonuclease HI[L]
b0212	132.223333333	37.2433333333	1.8279226832900002	5.53906366152e-06	3.27116783083e-05	up	gloB	hydroxyacylglutathione hydrolase GloB	GO:0003674,GO:0003824,GO:0004416,GO:0005488,GO:0006081,GO:0006082,GO:0006089,GO:0006950,GO:0008150,GO:0008152,GO:0008270,GO:0009056,GO:0009266,GO:0009408,GO:0009438,GO:0009628,GO:0009987,GO:0016787,GO:0016788,GO:0016790,GO:0019243,GO:0019752,GO:0032787,GO:0042180,GO:0042182,GO:0043167,GO:0043169,GO:0043436,GO:0044237,GO:0044248,GO:0044281,GO:0044282,GO:0046185,GO:0046872,GO:0046914,GO:0050896,GO:…	K01069-ko00620 Pyruvate metabolism	COG0491-Zn-dependent hydrolases, including glyoxylases[R]
b0213	78.8866666667	20.2633333333	1.9609099601299997	0.00018494247897	0.000763475850072	up	yafS	putative S-adenosyl-L-methionine-dependent methyltransferase	-	-	-
b0210	55.3	15.6266666667	1.82326941142	1.58864776944e-06	1.05717743522e-05	up	yafE	putative S-adenosylmethionine-dependent methyltransferase	GO:0003674,GO:0003824,GO:0005575,GO:0005622,GO:0005623,GO:0005737,GO:0008150,GO:0008152,GO:0008168,GO:0008757,GO:0016740,GO:0016741,GO:0032259,GO:0044424,GO:0044464	-	COG2226-Methylase involved in ubiquinone/menaquinone biosynthesis[H]
b0211	240.153333333	55.9766666667	2.10105834927	1.23066432595e-06	8.31885956942e-06	up	mltD	membrane-bound lytic murein transglycosylase D	GO:0003674,GO:0003824,GO:0005575,GO:0005623,GO:0008150,GO:0008932,GO:0008933,GO:0009893,GO:0016020,GO:0016740,GO:0016757,GO:0019222,GO:0030288,GO:0030313,GO:0031975,GO:0042597,GO:0043085,GO:0044093,GO:0044464,GO:0048518,GO:0050789,GO:0050790,GO:0051341,GO:0051353,GO:0061783,GO:0065007,GO:0065009	-	COG1388-FOG: LysM repeat[M]
b0219	117.633333333	52.05	1.1763268607600001	0.00457622149696	0.012769231809300001	up	yafV	2-oxoglutaramate amidase	GO:0003674,GO:0003824,GO:0005575,GO:0005623,GO:0005886,GO:0016020,GO:0016787,GO:0016810,GO:0016811,GO:0044464,GO:0050152,GO:0071944,GO:0106008	K13566-ko00250 Alanine, aspartate and glutamate metabolism	COG0388-Predicted amidohydrolase[R]
b4735	23.4033333333	2.48333333333	3.23636419732	0.00105253885272	0.00353837563316	up	ybgU	protein YbgU	-	-	-
b4736	18.47	188.16666666700002	-3.34875530884	2.11511320229e-19	8.58044480813e-18	down	yliM	protein YliM	-	-	-
b3845	13.09	4.38	1.57946232234	0.0179384713061	0.0416805826631	up	fadA	3-ketoacyl-CoA thiolase	GO:0003674,GO:0003824,GO:0003988,GO:0005575,GO:0005622,GO:0005623,GO:0005737,GO:0006082,GO:0006629,GO:0006631,GO:0006635,GO:0008150,GO:0008152,GO:0009056,GO:0009062,GO:0009987,GO:0016042,GO:0016054,GO:0016408,GO:0016740,GO:0016746,GO:0016747,GO:0019395,GO:0019752,GO:0030258,GO:0032787,GO:0034440,GO:0043436,GO:0044237,GO:0044238,GO:0044242,GO:0044248,GO:0044255,GO:0044281,GO:0044282,GO:0044424,GO:…	K00632-ko01212 Fatty acid metabolism;ko00071 Fatty acid degradation;ko00592 alpha-Linolenic acid metabolism;ko00280 Valine, leucine and isoleucine degradation;ko00281 Geraniol degradation;ko00362 Benzoate degradation;ko00642 Ethylbenzene degradation	COG0183-Acetyl-CoA acetyltransferase[I]
b2988	140.27	307.696666667	-1.1333023267	6.45720873907e-13	1.16922590859e-11	down	gss	fused glutathionylspermidine amidase/glutathionylspermidine synthetase	GO:0003674,GO:0003824,GO:0005575,GO:0005622,GO:0005623,GO:0005737,GO:0005829,GO:0008884,GO:0008885,GO:0016787,GO:0016810,GO:0016811,GO:0016874,GO:0016879,GO:0016880,GO:0044424,GO:0044444,GO:0044464	K01460-ko00480 Glutathione metabolism	COG0754-Glutathionylspermidine synthase[E]
b2989	95.35	43.3333333333	1.13775572112	0.00020998499119799998	0.000855141580948	up	yghU	disulfide reductase/organic hydroperoxide reductase	GO:0003674,GO:0003824,GO:0008150,GO:0008152,GO:0015036,GO:0016491,GO:0016667,GO:0055114	-	COG0625-Glutathione S-transferase[O]
b2606	562.53	3420.76666667	-2.60431775691	4.4818410461000004e-23	2.55525505047e-21	down	rplS	50S ribosomal subunit protein L19	GO:0000027,GO:0003674,GO:0003676,GO:0003723,GO:0003735,GO:0005198,GO:0005488,GO:0005575,GO:0005622,GO:0005623,GO:0005737,GO:0005829,GO:0005840,GO:0006412,GO:0006518,GO:0006807,GO:0006996,GO:0008150,GO:0008152,GO:0009058,GO:0009059,GO:0009987,GO:0010467,GO:0015934,GO:0016043,GO:0019538,GO:0019843,GO:0022607,GO:0022613,GO:0022618,GO:0022625,GO:0022626,GO:0032991,GO:0034622,GO:0034641,GO:0034645,GO:…	K02884-ko03010 Ribosome	COG0335-Ribosomal protein L19[J]
b4202	1282.15	3303.22666667	-1.3653109162700001	2.7049285204200004e-17	8.210139156569999e-16	down	rpsR	30S ribosomal subunit protein S18	GO:0003674,GO:0003676,GO:0003723,GO:0003729,GO:0003735,GO:0005198,GO:0005488,GO:0005575,GO:0005622,GO:0005623,GO:0005737,GO:0005829,GO:0005840,GO:0006412,GO:0006518,GO:0006807,GO:0008150,GO:0008152,GO:0009058,GO:0009059,GO:0009987,GO:0010467,GO:0015935,GO:0019538,GO:0019843,GO:0022626,GO:0022627,GO:0032991,GO:0034641,GO:0034645,GO:0043043,GO:0043170,GO:0043226,GO:0043228,GO:0043229,GO:0043232,GO:…	K02963-ko03010 Ribosome	COG0238-Ribosomal protein S18[J]
b3186	1475.8	3395.95666667	-1.20232082881	4.06893392678e-09	4.2810055454000003e-08	down	rplU	50S ribosomal subunit protein L21	GO:0003674,GO:0003735,GO:0005198,GO:0005575,GO:0005622,GO:0005623,GO:0005737,GO:0005829,GO:0005840,GO:0006412,GO:0006518,GO:0006807,GO:0008150,GO:0008152,GO:0009058,GO:0009059,GO:0009987,GO:0010467,GO:0015934,GO:0019538,GO:0022625,GO:0022626,GO:0032991,GO:0034641,GO:0034645,GO:0043043,GO:0043170,GO:0043226,GO:0043228,GO:0043229,GO:0043232,GO:0043603,GO:0043604,GO:0044237,GO:0044238,GO:0044249,GO:…	K02888-ko03010 Ribosome	COG0261-Ribosomal protein L21[J]
b3635	18.21	41.4633333333	-1.18710518039	5.01062856525e-05	0.000236993743462	down	mutM	DNA-formamidopyrimidine glycosylase	GO:0000702,GO:0000703,GO:0003674,GO:0003676,GO:0003677,GO:0003684,GO:0003824,GO:0003906,GO:0004518,GO:0004519,GO:0005488,GO:0006139,GO:0006259,GO:0006281,GO:0006284,GO:0006285,GO:0006725,GO:0006807,GO:0006950,GO:0006974,GO:0008150,GO:0008152,GO:0008270,GO:0008534,GO:0009987,GO:0016787,GO:0016788,GO:0016798,GO:0016799,GO:0019104,GO:0033554,GO:0034641,GO:0043167,GO:0043169,GO:0043170,GO:0044237,GO:…	K10563-ko03410 Base excision repair	COG0266-Formamidopyrimidine-DNA glycosylase[L]
b2605	179.83333333299998	373.526666667	-1.0545507840100001	3.31643534251e-06	2.0698285074e-05	down	yfiB	lipoprotein YfiB	-	-	COG2885-Outer membrane protein and related peptidoglycan-associated (lipo)proteins[M]
b3523	5.4233333333300004	1.76666666667	1.6181499862200002	0.00281942594446	0.00842557382373	up	yhjE	putative transporter YhjE	GO:0005575,GO:0005623,GO:0005886,GO:0016020,GO:0044464,GO:0071944	-	-
b3528	732.92	144.68	2.34079023018	0.00111158282823	0.00371319711189	up	dctA	C4 dicarboxylate/orotate:H(+) symporter	GO:0003333,GO:0003674,GO:0005215,GO:0005310,GO:0005326,GO:0005342,GO:0005575,GO:0005623,GO:0005886,GO:0005887,GO:0006810,GO:0006811,GO:0006812,GO:0006820,GO:0006835,GO:0006836,GO:0006855,GO:0006865,GO:0006950,GO:0006974,GO:0008150,GO:0008324,GO:0008509,GO:0008514,GO:0009987,GO:0015075,GO:0015077,GO:0015078,GO:0015138,GO:0015140,GO:0015141,GO:0015171,GO:0015172,GO:0015179,GO:0015183,GO:0015238,GO:…	K11103-ko02020 Two-component system	COG1301-Na+/H+-dicarboxylate symporters[C]
b2696	3417.29666667	1063.79333333	1.68363759736	3.9692384347400005e-06	2.43051044357e-05	up	csrA	carbon storage regulator	GO:0003674,GO:0003676,GO:0003723,GO:0003729,GO:0005488,GO:0005575,GO:0005622,GO:0005623,GO:0005737,GO:0005829,GO:0005979,GO:0006109,GO:0006139,GO:0006417,GO:0006446,GO:0006725,GO:0006807,GO:0008150,GO:0008152,GO:0009889,GO:0009890,GO:0009892,GO:0009987,GO:0010468,GO:0010556,GO:0010558,GO:0010605,GO:0010608,GO:0010629,GO:0010675,GO:0010677,GO:0010906,GO:0010962,GO:0016070,GO:0016071,GO:0017148,GO:…	K03563-ko02020 Two-component system	COG1551-Carbon storage regulator (could also regulate swarming and quorum sensing)[T]
b2699	296.986666667	743.973333333	-1.32485274879	9.61300862114e-24	6.14504293524e-22	down	recA	DNA recombination/repair protein RecA	GO:0003674,GO:0003676,GO:0003677,GO:0003697,GO:0005488,GO:0005575,GO:0005622,GO:0005623,GO:0005737,GO:0005829,GO:0006139,GO:0006259,GO:0006281,GO:0006310,GO:0006725,GO:0006807,GO:0006928,GO:0006950,GO:0006974,GO:0007154,GO:0008150,GO:0008152,GO:0009314,GO:0009432,GO:0009605,GO:0009628,GO:0009987,GO:0009991,GO:0010212,GO:0031668,GO:0033554,GO:0034641,GO:0040011,GO:0043170,GO:0044237,GO:0044238,GO:…	K03553-ko03440 Homologous recombination	COG0468-RecA/RadA recombinase[L]
b0557	10.383333333300001	141.19	-3.7652963434800006	2.5239628806299996e-30	2.53538080794e-28	down	borD	prophage lipoprotein BorD	GO:0008150,GO:0009987,GO:0010035,GO:0010038,GO:0032026,GO:0042221,GO:0050896,GO:0051716,GO:0070887,GO:0071241,GO:0071248,GO:0071286	-	-
b0556	4.17	12.9533333333	-1.6352041114200002	0.000478477806101	0.00175637397031	down	rzpD	putative prophage endopeptidase RzpD	-	-	-
b2214	11.2	22.886666666700002	-1.0310086242899998	0.0018024021876400001	0.00569186738748	down	ftp	FAD:protein FMN transferase	GO:0000166,GO:0003674,GO:0003824,GO:0005488,GO:0005575,GO:0005623,GO:0005886,GO:0006464,GO:0006807,GO:0008150,GO:0008152,GO:0009897,GO:0009986,GO:0009987,GO:0016020,GO:0016740,GO:0017013,GO:0019538,GO:0030288,GO:0030313,GO:0031224,GO:0031226,GO:0031233,GO:0031237,GO:0031975,GO:0036094,GO:0036211,GO:0042597,GO:0043167,GO:0043168,GO:0043169,GO:0043170,GO:0043412,GO:0044237,GO:0044238,GO:0044260,GO:…	-	COG1477-Membrane-associated lipoprotein involved in thiamine biosynthesis[H]
b2507	244.01	695.123333333	-1.5103286995299998	2.53792871199e-26	1.94682204289e-24	down	guaA	GMP synthetase	GO:0003674,GO:0003824,GO:0003921,GO:0003922,GO:0005488,GO:0005515,GO:0005575,GO:0005622,GO:0005623,GO:0005737,GO:0005829,GO:0006139,GO:0006163,GO:0006164,GO:0006177,GO:0006725,GO:0006753,GO:0006793,GO:0006796,GO:0006807,GO:0008150,GO:0008152,GO:0009058,GO:0009116,GO:0009117,GO:0009119,GO:0009123,GO:0009124,GO:0009126,GO:0009127,GO:0009150,GO:0009152,GO:0009156,GO:0009161,GO:0009163,GO:0009165,GO:…	K01951-ko00230 Purine metabolism;ko00983 Drug metabolism - other enzymes	COG0519-GMP synthase, PP-ATPase domain/subunit[F]
b2076	7.716666666669999	2.38	1.69701621412	2.48209604834e-05	0.000125617884011	up	mdtC	multidrug efflux pump RND permease subunit MdtC	GO:0003674,GO:0005215,GO:0005575,GO:0005623,GO:0005886,GO:0005887,GO:0006810,GO:0006811,GO:0006812,GO:0006855,GO:0008150,GO:0008324,GO:0015075,GO:0015077,GO:0015078,GO:0015238,GO:0015291,GO:0015297,GO:0015298,GO:0015299,GO:0015307,GO:0015318,GO:0015672,GO:0015893,GO:0016020,GO:0016021,GO:0022804,GO:0022857,GO:0022890,GO:0031224,GO:0031226,GO:0034220,GO:0042221,GO:0042493,GO:0044425,GO:0044459,GO:…	K07789-ko02020 Two-component system	COG0841-Cation/multidrug efflux pump[V]
b2077	7.47333333333	1.55666666667	2.2632918231	0.00027052252503900005	0.00106467773614	up	mdtD	putative multidrug efflux pump MdtD	GO:0003674,GO:0005215,GO:0005575,GO:0005623,GO:0005886,GO:0005887,GO:0006810,GO:0008150,GO:0016020,GO:0016021,GO:0022857,GO:0031224,GO:0031226,GO:0044425,GO:0044459,GO:0044464,GO:0051179,GO:0051234,GO:0055085,GO:0071944	K18326-ko02020 Two-component system	-
b3855	520.6733333330001	1706.00333333	-1.7121700404700002	0.0015773657068900002	0.00504526465222	down	rrfA	5S ribosomal RNA	-	-	-
b3854	46.4833333333	1642.31666667	-5.14287499139	2.7401781491700002e-06	1.74108608605e-05	down	rrlA	23S ribosomal RNA	-	-	-
b2589	0.916666666667	7.38333333333	-3.00980317503	9.43457151595e-09	9.34376930183e-08	down	rrlG	23S ribosomal RNA	-	-	-
b4744	1.73666666667	10.733333333300001	-2.62770541072	0.0052385657558400005	0.0143609544665	down	ynaM	protein YnaM	-	-	-
b2584	146.33	45.4766666667	1.68602715841	0.000134670443172	0.000573430164277	up	patZ	peptidyl-lysine N-acetyltransferase	GO:0003674,GO:0003824,GO:0006464,GO:0006473,GO:0006475,GO:0006807,GO:0006950,GO:0006979,GO:0008080,GO:0008150,GO:0008152,GO:0009266,GO:0009408,GO:0009628,GO:0009987,GO:0016043,GO:0016407,GO:0016410,GO:0016740,GO:0016746,GO:0016747,GO:0018193,GO:0018205,GO:0018393,GO:0018394,GO:0019538,GO:0022607,GO:0032459,GO:0032462,GO:0034212,GO:0036211,GO:0043170,GO:0043254,GO:0043412,GO:0043543,GO:0043933,GO:…	-	COG1042-Acyl-CoA synthetase (NDP forming)[C]
b2582	149.53666666700002	598.143333333	-1.9999919601700002	1.58297753549e-29	1.48412938272e-27	down	trxC	reduced thioredoxin 2	GO:0003674,GO:0003824,GO:0004791,GO:0005488,GO:0005575,GO:0005622,GO:0005623,GO:0005737,GO:0005829,GO:0006950,GO:0006979,GO:0008150,GO:0008152,GO:0008270,GO:0009636,GO:0009987,GO:0015035,GO:0015036,GO:0016209,GO:0016491,GO:0016651,GO:0016667,GO:0016668,GO:0016671,GO:0019725,GO:0033554,GO:0034599,GO:0042221,GO:0042592,GO:0043167,GO:0043169,GO:0044424,GO:0044444,GO:0044464,GO:0045454,GO:0046872,GO:…	-	COG3118-Thioredoxin domain-containing protein[O]
b2100	8.79333333333	3.17333333333	1.47041108594	0.00331706408677	0.00970724459519	up	yegV	putative sugar kinase YegV	GO:0003674,GO:0003824,GO:0005575,GO:0005622,GO:0005623,GO:0005737,GO:0005829,GO:0005975,GO:0006793,GO:0006796,GO:0008150,GO:0008152,GO:0009987,GO:0016301,GO:0016310,GO:0016740,GO:0016772,GO:0019200,GO:0044237,GO:0044238,GO:0044262,GO:0044424,GO:0044444,GO:0044464,GO:0046835,GO:0071704	-	COG0524-Sugar kinases, ribokinase family[G]
b2103	142.19	56.4966666667	1.33158235066	0.00020981384379299998	0.000855141580948	up	thiD	bifunctional hydroxymethylpyrimidine kinase/phosphomethylpyrimidine kinase	GO:0003674,GO:0003824,GO:0005575,GO:0005622,GO:0005623,GO:0005737,GO:0005829,GO:0006725,GO:0006732,GO:0006766,GO:0006767,GO:0006772,GO:0006790,GO:0006793,GO:0006796,GO:0006807,GO:0008150,GO:0008152,GO:0008902,GO:0009058,GO:0009108,GO:0009110,GO:0009228,GO:0009229,GO:0009987,GO:0016301,GO:0016310,GO:0016740,GO:0016772,GO:0016773,GO:0017144,GO:0018130,GO:0019438,GO:0019637,GO:0034641,GO:0042357,GO:…	K00941-ko00730 Thiamine metabolism	COG0351-Hydroxymethylpyrimidine/phosphomethylpyrimidine kinase[H]
b3897	6.226666666669999	1.6966666666699999	1.87575689363	0.0060005153923800006	0.0161034079512	up	frvR	putative DNA-binding transcriptional regulator FrvR	GO:0006139,GO:0006351,GO:0006725,GO:0006807,GO:0008150,GO:0008152,GO:0009058,GO:0009059,GO:0009987,GO:0010467,GO:0016070,GO:0018130,GO:0019438,GO:0032774,GO:0034641,GO:0034645,GO:0034654,GO:0043170,GO:0044237,GO:0044238,GO:0044249,GO:0044260,GO:0044271,GO:0046483,GO:0071704,GO:0090304,GO:0097659,GO:1901360,GO:1901362,GO:1901576	-	-
b4356	17.886666666700002	7.176666666669999	1.31749873509	0.00782555892094	0.0202676691759	up	lgoT	galactonate:H(+) symporter	GO:0003674,GO:0005215,GO:0005575,GO:0005623,GO:0005886,GO:0006810,GO:0006811,GO:0006820,GO:0008150,GO:0008643,GO:0015711,GO:0015718,GO:0015849,GO:0016020,GO:0016021,GO:0022857,GO:0031224,GO:0034219,GO:0034220,GO:0042873,GO:0044425,GO:0044464,GO:0046942,GO:0051179,GO:0051234,GO:0055085,GO:0071702,GO:0071944,GO:0098656,GO:1903825,GO:1905039	-	COG2271-Sugar phosphate permease[G]
b4175	641.95	292.313333333	1.13494529703	7.49234533436e-05	0.000338439025328	up	hflC	regulator of FtsH protease	GO:0003674,GO:0003824,GO:0005575,GO:0005623,GO:0005886,GO:0005887,GO:0006508,GO:0006807,GO:0006950,GO:0008150,GO:0008152,GO:0008233,GO:0009266,GO:0009408,GO:0009628,GO:0009897,GO:0009986,GO:0016020,GO:0016021,GO:0016787,GO:0019538,GO:0031224,GO:0031226,GO:0031233,GO:0032991,GO:0043086,GO:0043170,GO:0044092,GO:0044238,GO:0044425,GO:0044459,GO:0044464,GO:0050790,GO:0050896,GO:0065007,GO:0065009,GO:…	-	COG0330-Membrane protease subunits, stomatin/prohibitin homologs[O]
b1153	0.616666666667	2.14333333333	-1.79729346681	0.0171325067974	0.0401790139957	down	ymfQ	DUF2313 domain-containing protein YmfQ	-	-	COG3778-Uncharacterized protein conserved in bacteria[S]
b3756	5.953333333330001	39.0966666667	-2.71527603065	7.34907781965e-07	5.21105198674e-06	down	rrsC	16S ribosomal RNA	-	-	-
b4073	20.5866666667	7.65	1.4281785989700002	0.0157592103985	0.037352870040099996	up	nrfD	putative menaquinol-cytochrome c reductase subunit NrfD	GO:0005575,GO:0005623,GO:0005886,GO:0016020,GO:0044464,GO:0071944	-	COG3301-Formate-dependent nitrite reductase, membrane component[P]
b1805	42.4233333333	10.3966666667	2.02873693037	0.00010375077501600001	0.00045501509333800006	up	fadD	long-chain-fatty-acid--CoA ligase	GO:0001676,GO:0003674,GO:0003824,GO:0004467,GO:0005488,GO:0005504,GO:0005575,GO:0005622,GO:0005623,GO:0005737,GO:0005829,GO:0005886,GO:0006082,GO:0006139,GO:0006163,GO:0006629,GO:0006631,GO:0006635,GO:0006637,GO:0006644,GO:0006725,GO:0006732,GO:0006753,GO:0006790,GO:0006793,GO:0006796,GO:0006807,GO:0008150,GO:0008152,GO:0008289,GO:0008610,GO:0008654,GO:0009056,GO:0009058,GO:0009062,GO:0009117,GO:…	K01897-ko01212 Fatty acid metabolism;ko00061 Fatty acid biosynthesis;ko00071 Fatty acid degradation;ko04146 Peroxisome;ko02024 Quorum sensing;ko04920 Adipocytokine signaling pathway;ko03320 PPAR signaling pathway	COG0318-Acyl-CoA synthetases (AMP-forming)/AMP-acid ligases II[IQ]
b1806	189.0	31.4033333333	2.5893966260099996	1.5674700516e-13	3.07588658033e-12	up	yeaY	Slp family lipoprotein YeaY	-	-	COG3065-Starvation-inducible outer membrane lipoprotein[M]
b4077	125.09	30.6966666667	2.0268125537599997	4.310509642669999e-06	2.60544988287e-05	up	gltP	glutamate/aspartate : H(+) symporter GltP	GO:0005575,GO:0005623,GO:0005886,GO:0006810,GO:0006811,GO:0006820,GO:0006835,GO:0008150,GO:0015711,GO:0015849,GO:0016020,GO:0044464,GO:0046942,GO:0051179,GO:0051234,GO:0071702,GO:0071944	-	COG1301-Na+/H+-dicarboxylate symporters[C]
b1023	29.92	62.12	-1.0539476545	0.00022582485399	0.000907385770459	down	pgaB	poly-beta-1,6-N-acetyl-D-glucosamine N-deacetylase and beta-1,6 glycoside hydrolase	GO:0003674,GO:0003824,GO:0008150,GO:0008152,GO:0016787,GO:0016810,GO:0043170,GO:0043412,GO:0071704,GO:0098732	-	COG0726-Predicted xylanase/chitin deacetylase[G]
b1020	57.9566666667	1.98666666667	4.8665528867	2.6303716843399998e-11	3.72400608599e-10	up	phoH	ATP-binding protein PhoH	GO:0000166,GO:0003674,GO:0005488,GO:0005524,GO:0005575,GO:0005622,GO:0005623,GO:0005737,GO:0008144,GO:0017076,GO:0030554,GO:0032553,GO:0032555,GO:0032559,GO:0035639,GO:0036094,GO:0043167,GO:0043168,GO:0044424,GO:0044464,GO:0097159,GO:0097367,GO:1901265,GO:1901363	-	COG1702-Phosphate starvation-inducible protein PhoH, predicted ATPase[T]
b1024	34.4366666667	120.73333333299999	-1.8098066381400002	1.64205342992e-15	4.17338760291e-14	down	pgaA	partially deacetylated poly-beta-1,6-N-acetyl-D-glucosamine export outer membrane porin	-	-	-
b0776	12.403333333299999	4.62	1.42476313299	0.00257004199813	0.00775608525759	up	bioF	8-amino-7-oxononanoate synthase	GO:0003674,GO:0003824,GO:0005488,GO:0006082,GO:0006732,GO:0006766,GO:0006767,GO:0006768,GO:0006790,GO:0006807,GO:0008144,GO:0008150,GO:0008152,GO:0008710,GO:0009058,GO:0009102,GO:0009108,GO:0009110,GO:0009987,GO:0016053,GO:0016740,GO:0016746,GO:0016747,GO:0017144,GO:0018130,GO:0019752,GO:0019842,GO:0030170,GO:0032787,GO:0034641,GO:0036094,GO:0042364,GO:0043167,GO:0043168,GO:0043436,GO:0043603,GO:…	K00652-ko00780 Biotin metabolism	COG0156-7-keto-8-aminopelargonate synthetase and related enzymes[H]
b0771	2.58	7.5366666666699995	-1.54655552061	3.32805371176e-10	4.15415935204e-09	down	ybhJ	putative hydratase YbhJ	GO:0006950,GO:0006979,GO:0008150,GO:0050896	K01681-ko01200 Carbon metabolism;ko01210 2-Oxocarboxylic acid metabolism;ko01230 Biosynthesis of amino acids;ko00020 Citrate cycle (TCA cycle);ko00630 Glyoxylate and dicarboxylate metabolism;ko00720 Carbon fixation pathways in prokaryotes	COG1048-Aconitase A[C]
b0770	0.283333333333	1.38333333333	-2.2875765901	0.005309595254479999	0.01450853781	down	ybhI	putative tricarboxylate transporter	GO:0005575,GO:0005623,GO:0005886,GO:0016020,GO:0044464,GO:0071944	-	COG0471-Di- and tricarboxylate transporters[P]
b0773	168.096666667	44.58	1.91482259471	2.2178319771099998e-08	2.11219709062e-07	up	ybhB	putative kinase inhibitor	GO:0005575,GO:0005622,GO:0005623,GO:0005737,GO:0030288,GO:0030313,GO:0031975,GO:0042597,GO:0044424,GO:0044464	-	COG1881-Phospholipid-binding protein[R]
b0772	54.6333333333	209.906666667	-1.9418946338499998	2.15563355751e-09	2.38079004689e-08	down	ybhC	outer membrane lipoprotein YbhC	GO:0005575,GO:0005623,GO:0009279,GO:0016020,GO:0019867,GO:0030312,GO:0030313,GO:0031975,GO:0044462,GO:0044464,GO:0071944	K01051-ko00040 Pentose and glucuronate interconversions;ko00500 Starch and sucrose metabolism	COG4677-Pectin methylesterase[G]
b4210	9.103333333330001	2.90333333333	1.6486846901700003	0.0010437891194	0.00351456208679	up	ytfF	inner membrane protein YtfF	GO:0005575,GO:0005623,GO:0005886,GO:0016020,GO:0044464,GO:0071944	-	-
b4204	1.34	2.93	-1.12866766396	0.0119708974571	0.029431944272500003	down	yjfZ	DUF2686 domain-containing protein YjfZ	-	-	-
b1799	57.2633333333	14.9566666667	1.9368229696400001	0.000254647468133	0.0010078402139400001	up	dmlR	DNA-binding transcriptional regulator DmlR	GO:0003674,GO:0003676,GO:0003677,GO:0003700,GO:0005488,GO:0006082,GO:0006108,GO:0006355,GO:0008150,GO:0008152,GO:0009889,GO:0009890,GO:0009891,GO:0009892,GO:0009893,GO:0009987,GO:0010468,GO:0010556,GO:0010557,GO:0010558,GO:0010604,GO:0010605,GO:0010628,GO:0010629,GO:0019219,GO:0019222,GO:0019752,GO:0031323,GO:0031324,GO:0031325,GO:0031326,GO:0031327,GO:0031328,GO:0043436,GO:0043565,GO:0043648,GO:…	-	COG0583-Transcriptional regulator[K]
b1978	10.0	4.83	1.0499049058299998	0.000986959387747	0.00335264223583	up	yeeJ	inverse autotransporter adhesin	GO:0005575,GO:0005623,GO:0007155,GO:0008150,GO:0009279,GO:0009405,GO:0009987,GO:0016020,GO:0019867,GO:0022610,GO:0030260,GO:0030312,GO:0030313,GO:0031589,GO:0031975,GO:0042710,GO:0043708,GO:0044403,GO:0044409,GO:0044419,GO:0044462,GO:0044464,GO:0044764,GO:0051701,GO:0051704,GO:0051806,GO:0051828,GO:0071944,GO:0090605	-	-
b1792	397.243333333	183.673333333	1.11288082445	1.03526301865e-05	5.74707194167e-05	up	yeaO	DUF488 domain-containing protein YeaO	-	-	COG3189-Uncharacterized conserved protein[S]
b1793	152.853333333	68.69	1.1539760244	0.0008626184601519999	0.0029709283946	up	yoaF	DUF333 domain-containing lipoprotein YoaF	-	-	COG3042-Putative hemolysin[R]
b1795	372.38	129.05	1.52884544845	0.00214921101343	0.00665262015089	up	yeaQ	PF04226 family protein YeaQ	-	-	-
b0512	6.45	2.4	1.4262647547	0.013083015776	0.031740795606	up	allB	allantoinase	GO:0000255,GO:0000256,GO:0003674,GO:0003824,GO:0004038,GO:0005488,GO:0005575,GO:0005622,GO:0005623,GO:0005737,GO:0006139,GO:0006144,GO:0006145,GO:0006725,GO:0006807,GO:0008150,GO:0008152,GO:0008270,GO:0009056,GO:0009112,GO:0009442,GO:0009987,GO:0016787,GO:0016810,GO:0016812,GO:0017144,GO:0019439,GO:0034641,GO:0042737,GO:0043167,GO:0043169,GO:0043603,GO:0043605,GO:0044237,GO:0044238,GO:0044248,GO:…	K01466-ko00230 Purine metabolism	COG0044-Dihydroorotase and related cyclic amidohydrolases[F]
b1775	9.19666666667	2.48666666667	1.8868979211	7.6096033665e-05	0.00034300124576099993	up	ydjK	putative transporter YdjK	GO:0005575,GO:0005623,GO:0005886,GO:0016020,GO:0044464,GO:0071944	-	-
b0684	212.353333333	503.54	-1.24563963199	6.14578198199e-09	6.27822135157e-08	down	fldA	flavodoxin 1	GO:0005575,GO:0005622,GO:0005623,GO:0005737,GO:0005829,GO:0044424,GO:0044444,GO:0044464	-	COG0716-Flavodoxins[C]
b0999	156.89	39.63	1.98508852699	1.73637328033e-07	1.39538264185e-06	up	cbpM	chaperone modulator CbpM	GO:0003674,GO:0004857,GO:0008150,GO:0030234,GO:0043086,GO:0044092,GO:0050790,GO:0065007,GO:0065009,GO:0098772	-	-
b1484	12.3666666667	4.96666666667	1.31610685616	0.00653817677241	0.0173487847816	up	ddpD	putative D,D-dipeptide ABC transporter ATP-binding subunit DdpD	GO:0000166,GO:0003674,GO:0005215,GO:0005488,GO:0005524,GO:0005575,GO:0005623,GO:0005886,GO:0006810,GO:0008144,GO:0008150,GO:0015232,GO:0015886,GO:0016020,GO:0017076,GO:0022857,GO:0030554,GO:0032553,GO:0032555,GO:0032559,GO:0035639,GO:0036094,GO:0043167,GO:0043168,GO:0044464,GO:0051179,GO:0051181,GO:0051184,GO:0051234,GO:0055085,GO:0071702,GO:0071705,GO:0071944,GO:0097159,GO:0097367,GO:1901265,GO:…	K02031-ko02024 Quorum sensing	COG0444-ABC-type dipeptide/oligopeptide/nickel transport system, ATPase component[EP]
b1485	7.2466666666699995	2.13333333333	1.7642081301400003	0.0030416898749799997	0.0090118606619	up	ddpC	putative D,D-dipeptide ABC transporter membrane subunit DdpC	GO:0005575,GO:0005623,GO:0005886,GO:0005887,GO:0016020,GO:0016021,GO:0031224,GO:0031226,GO:0044425,GO:0044459,GO:0044464,GO:0071944	K02034-ko02024 Quorum sensing	COG1173-ABC-type dipeptide/oligopeptide/nickel transport systems, permease components[EP]
b1486	2.54	0.493333333333	2.36419382186	0.006684069837720001	0.017669229727700003	up	ddpB	putative D,D-dipeptide ABC transporter membrane subunit DdpB	GO:0005575,GO:0005623,GO:0005886,GO:0005887,GO:0016020,GO:0016021,GO:0031224,GO:0031226,GO:0044425,GO:0044459,GO:0044464,GO:0071944	K02033-ko02024 Quorum sensing	COG0601-ABC-type dipeptide/oligopeptide/nickel transport systems, permease components[EP]
b1487	9.96333333333	2.75333333333	1.85544921026	0.00222026348281	0.00685746093264	up	ddpA	putative D,D-dipeptide ABC transporter periplasmic binding protein	GO:0005575,GO:0005623,GO:0030288,GO:0030313,GO:0031975,GO:0042597,GO:0044464	K02035-ko02024 Quorum sensing	COG0747-ABC-type dipeptide transport system, periplasmic component[E]
b1480	3343.56666667	1107.68	1.59384672482	8.8753554267e-05	0.00039374473759500007	up	sra	ribosome-associated protein Sra	GO:0005575,GO:0005622,GO:0005623,GO:0005737,GO:0005829,GO:0005840,GO:0015935,GO:0022626,GO:0022627,GO:0032991,GO:0043226,GO:0043228,GO:0043229,GO:0043232,GO:0044391,GO:0044422,GO:0044424,GO:0044444,GO:0044445,GO:0044446,GO:0044464,GO:1990904	-	-
b0179	481.08	224.106666667	1.10209125692	0.000263202218426	0.0010387747048999998	up	lpxD	UDP-3-O-(3-hydroxymyristoyl)glucosamine N-acyltransferase	GO:0003674,GO:0003824,GO:0005488,GO:0005515,GO:0005575,GO:0005622,GO:0005623,GO:0005737,GO:0005829,GO:0005975,GO:0006629,GO:0006643,GO:0006644,GO:0006664,GO:0006793,GO:0006796,GO:0008150,GO:0008152,GO:0008610,GO:0008654,GO:0009058,GO:0009245,GO:0009247,GO:0009311,GO:0009312,GO:0009987,GO:0016051,GO:0016410,GO:0016740,GO:0016746,GO:0016747,GO:0019637,GO:0042802,GO:0044237,GO:0044238,GO:0044249,GO:…	K02536-ko00540 Lipopolysaccharide biosynthesis	COG1044-UDP-3-O-[3-hydroxymyristoyl] glucosamine N-acyltransferase[M]
b0177	1024.62666667	358.1	1.5166639208300001	1.87691432517e-06	1.23152434493e-05	up	bamA	outer membrane protein assembly factor BamA	GO:0005575,GO:0005623,GO:0008104,GO:0008150,GO:0009279,GO:0009987,GO:0016020,GO:0016043,GO:0019867,GO:0022607,GO:0030312,GO:0030313,GO:0031224,GO:0031230,GO:0031241,GO:0031246,GO:0031975,GO:0032991,GO:0033036,GO:0034613,GO:0043163,GO:0043165,GO:0044085,GO:0044091,GO:0044425,GO:0044462,GO:0044464,GO:0045184,GO:0045229,GO:0051179,GO:0051205,GO:0051234,GO:0051641,GO:0061024,GO:0070727,GO:0071709,GO:…	-	COG4775-Outer membrane protein/protective antigen OMA87[M]
b0176	512.753333333	190.966666667	1.42494412843	6.176568332180001e-07	4.46980133679e-06	up	rseP	intramembrane zinc metalloprotease RseP	GO:0003674,GO:0003824,GO:0004175,GO:0004222,GO:0005488,GO:0005515,GO:0005575,GO:0005623,GO:0005886,GO:0005887,GO:0006355,GO:0006508,GO:0006807,GO:0008150,GO:0008152,GO:0008233,GO:0008237,GO:0009889,GO:0009891,GO:0009893,GO:0010468,GO:0010556,GO:0010557,GO:0010604,GO:0010628,GO:0016020,GO:0016021,GO:0016787,GO:0019219,GO:0019222,GO:0019538,GO:0031224,GO:0031226,GO:0031323,GO:0031325,GO:0031326,GO:…	K11749-ko04112 Cell cycle - Caulobacter;ko02024 Quorum sensing	COG0750-Predicted membrane-associated Zn-dependent proteases 1[M]
b0175	190.873333333	67.2366666667	1.5052954515299999	1.68032723553e-05	8.88383534672e-05	up	cdsA	CDP-diglyceride synthetase	GO:0003674,GO:0003824,GO:0004605,GO:0005575,GO:0005623,GO:0005886,GO:0006139,GO:0006220,GO:0006221,GO:0006629,GO:0006644,GO:0006650,GO:0006655,GO:0006725,GO:0006753,GO:0006793,GO:0006796,GO:0006807,GO:0008150,GO:0008152,GO:0008610,GO:0008654,GO:0009058,GO:0009117,GO:0009165,GO:0009987,GO:0016020,GO:0016024,GO:0016740,GO:0016772,GO:0016779,GO:0018130,GO:0019438,GO:0019637,GO:0034641,GO:0034654,GO:…	K00981-ko00564 Glycerophospholipid metabolism;ko04070 Phosphatidylinositol signaling system	COG0575-CDP-diglyceride synthetase[I]
b0174	404.15666666699997	197.46333333299998	1.0333298591700002	0.006644486135439999	0.017597669181099996	up	ispU	ditrans,polycis-undecaprenyl-diphosphate synthase [(2E,6E)-farnesyl-diphosphate specific]	GO:0000270,GO:0000287,GO:0002094,GO:0003674,GO:0003824,GO:0004659,GO:0005488,GO:0005575,GO:0005622,GO:0005623,GO:0005737,GO:0005829,GO:0006022,GO:0006023,GO:0006024,GO:0006066,GO:0006629,GO:0006720,GO:0006807,GO:0008150,GO:0008152,GO:0008299,GO:0008610,GO:0008834,GO:0009058,GO:0009059,GO:0009252,GO:0009273,GO:0009987,GO:0016093,GO:0016094,GO:0016740,GO:0016765,GO:0030203,GO:0034645,GO:0042546,GO:…	K00806-ko00900 Terpenoid backbone biosynthesis	COG0020-Undecaprenyl pyrophosphate synthase[I]
b0173	163.896666667	52.6	1.6396518085499998	1.64610528441e-08	1.5965329183699998e-07	up	dxr	1-deoxy-D-xylulose 5-phosphate reductoisomerase	GO:0000166,GO:0003674,GO:0003824,GO:0005488,GO:0005515,GO:0006081,GO:0006082,GO:0006090,GO:0006629,GO:0006644,GO:0006720,GO:0006721,GO:0006793,GO:0006796,GO:0008150,GO:0008152,GO:0008299,GO:0008610,GO:0008654,GO:0009058,GO:0009240,GO:0009987,GO:0016114,GO:0016491,GO:0016614,GO:0016616,GO:0019288,GO:0019637,GO:0019682,GO:0019752,GO:0030145,GO:0030604,GO:0032787,GO:0036094,GO:0042802,GO:0043167,GO:…	K00099-ko00900 Terpenoid backbone biosynthesis	COG0743-1-deoxy-D-xylulose 5-phosphate reductoisomerase[I]
b0170	911.88	1908.84666667	-1.06578533025	4.21719437517e-15	1.00521712253e-13	down	tsf	protein chain elongation factor EF-Ts	GO:0003674,GO:0003676,GO:0003723,GO:0003746,GO:0005085,GO:0005488,GO:0005515,GO:0005575,GO:0005622,GO:0005623,GO:0005737,GO:0005829,GO:0006412,GO:0006414,GO:0006518,GO:0006807,GO:0008135,GO:0008150,GO:0008152,GO:0008270,GO:0009058,GO:0009059,GO:0009987,GO:0010467,GO:0019538,GO:0019899,GO:0034641,GO:0034645,GO:0043043,GO:0043167,GO:0043169,GO:0043170,GO:0043603,GO:0043604,GO:0044237,GO:0044238,GO:…	-	COG0264-Translation elongation factor Ts[J]
b0357	131.38	346.21666666699997	-1.39792950621	2.8829577439299997e-07	2.23588211795e-06	down	frmR	DNA-binding transcriptional repressor FrmR	GO:0006355,GO:0008150,GO:0009889,GO:0009890,GO:0009892,GO:0010468,GO:0010556,GO:0010558,GO:0010605,GO:0010629,GO:0019219,GO:0019222,GO:0031323,GO:0031324,GO:0031326,GO:0031327,GO:0045892,GO:0045934,GO:0048519,GO:0048523,GO:0050789,GO:0050794,GO:0051171,GO:0051172,GO:0051252,GO:0051253,GO:0060255,GO:0065007,GO:0080090,GO:1902679,GO:1903506,GO:1903507,GO:2000112,GO:2000113,GO:2001141	-	COG1937-Uncharacterized protein conserved in bacteria[S]
b0353	4.15666666667	0.78	2.4138810302500002	0.000467033246814	0.00171638786438	up	mhpT	3-hydroxyphenylpropionate/3- hydroxycinnamate:H(+) symporter	GO:0005575,GO:0005623,GO:0005886,GO:0016020,GO:0044464,GO:0071944	-	-
b3727	48.0366666667	13.85	1.7942500675599997	0.00253351345618	0.00766228908359	up	pstC	phosphate ABC transporter membrane subunit PstC	GO:0005575,GO:0005623,GO:0005886,GO:0005887,GO:0006810,GO:0006811,GO:0006817,GO:0006820,GO:0008150,GO:0009314,GO:0009628,GO:0010921,GO:0015698,GO:0016020,GO:0016021,GO:0019220,GO:0019222,GO:0031224,GO:0031226,GO:0031323,GO:0034220,GO:0035303,GO:0035435,GO:0044425,GO:0044459,GO:0044464,GO:0050789,GO:0050790,GO:0050794,GO:0050896,GO:0051174,GO:0051179,GO:0051234,GO:0051336,GO:0055085,GO:0065007,GO:…	K02037-ko02010 ABC transporters	COG0573-ABC-type phosphate transport system, permease component[P]
b0429	171.013333333	82.4433333333	1.05263406962	0.0200357481887	0.045865882587199994	up	cyoD	cytochrome bo3 subunit 4	GO:0003674,GO:0003824,GO:0005215,GO:0005575,GO:0005623,GO:0005886,GO:0005887,GO:0006091,GO:0006810,GO:0006811,GO:0006812,GO:0008150,GO:0008152,GO:0008324,GO:0009055,GO:0009060,GO:0009319,GO:0009486,GO:0009987,GO:0015002,GO:0015075,GO:0015077,GO:0015078,GO:0015318,GO:0015399,GO:0015453,GO:0015672,GO:0015980,GO:0015988,GO:0015990,GO:0016020,GO:0016021,GO:0016491,GO:0019646,GO:0022804,GO:0022857,GO:…	K02300-ko00190 Oxidative phosphorylation	COG3125-Heme/copper-type cytochrome/quinol oxidase, subunit 4[C]
b0428	94.8633333333	29.69	1.67587346979	2.5998236773200002e-09	2.8197059369200003e-08	up	cyoE	heme O synthase	GO:0003674,GO:0003824,GO:0004311,GO:0004659,GO:0005575,GO:0005623,GO:0005886,GO:0006091,GO:0006725,GO:0006778,GO:0006779,GO:0006783,GO:0006807,GO:0008150,GO:0008152,GO:0008495,GO:0009058,GO:0009987,GO:0015980,GO:0016020,GO:0016740,GO:0016765,GO:0018130,GO:0019438,GO:0033013,GO:0033014,GO:0034641,GO:0042168,GO:0042440,GO:0044237,GO:0044249,GO:0044271,GO:0044464,GO:0045333,GO:0046148,GO:0046483,GO:…	K02257-ko00190 Oxidative phosphorylation;ko00860 Porphyrin and chlorophyll metabolism	COG0109-Polyprenyltransferase (cytochrome oxidase assembly factor)[O]
b0197	592.106666667	214.236666667	1.4666516786000001	0.00157563945599	0.0050437199278	up	metQ	L-methionine/D-methionine ABC transporter membrane anchored binding protein	GO:0000101,GO:0005575,GO:0005623,GO:0005886,GO:0006810,GO:0006811,GO:0006812,GO:0006820,GO:0006865,GO:0008150,GO:0015711,GO:0015821,GO:0015849,GO:0016020,GO:0016021,GO:0030288,GO:0030313,GO:0031224,GO:0031225,GO:0031226,GO:0031975,GO:0032991,GO:0042597,GO:0042940,GO:0043190,GO:0044425,GO:0044459,GO:0044464,GO:0046658,GO:0046942,GO:0048473,GO:0051179,GO:0051234,GO:0055052,GO:0071702,GO:0071705,GO:…	K02073-ko02010 ABC transporters	COG1464-ABC-type metal ion transport system, periplasmic component/surface antigen[P]
b0193	13.663333333299999	4.66	1.55190762926	0.0013776632518800003	0.00449337170601	up	yaeF	peptidase C92 family protein YaeF	-	-	-
b3724	115.52	44.3566666667	1.3809197888999998	1.09730518529e-05	6.05959499573e-05	up	phoU	negative regulator of the pho regulon	GO:0000287,GO:0001558,GO:0003674,GO:0005488,GO:0005515,GO:0005575,GO:0005622,GO:0005623,GO:0005737,GO:0005886,GO:0006873,GO:0006950,GO:0007154,GO:0008150,GO:0009266,GO:0009267,GO:0009268,GO:0009405,GO:0009408,GO:0009605,GO:0009628,GO:0009892,GO:0009987,GO:0009991,GO:0010468,GO:0010563,GO:0010605,GO:0010629,GO:0010966,GO:0016020,GO:0016036,GO:0019220,GO:0019222,GO:0019725,GO:0019897,GO:0019898,GO:…	-	COG0704-Phosphate uptake regulator[P]
b0953	9052.8	354.75333333300006	4.673475936530001	1.7140803315299994e-126	1.0331007026699998e-123	up	rmf	ribosome modulation factor	GO:0003674,GO:0003676,GO:0003723,GO:0005488,GO:0005575,GO:0005622,GO:0005623,GO:0005737,GO:0006412,GO:0006417,GO:0006518,GO:0006807,GO:0006950,GO:0008135,GO:0008150,GO:0008152,GO:0009058,GO:0009059,GO:0009889,GO:0009890,GO:0009892,GO:0009987,GO:0010467,GO:0010468,GO:0010556,GO:0010558,GO:0010605,GO:0010608,GO:0010629,GO:0017148,GO:0019222,GO:0019538,GO:0031323,GO:0031324,GO:0031326,GO:0031327,GO:…	-	COG3130-Ribosome modulation factor[J]
b0954	233.033333333	112.713333333	1.0478781462	0.018477757676099996	0.042646422120099996	up	fabA	beta-hydroxyacyl-acyl carrier protein dehydratase/isomerase	GO:0003674,GO:0003824,GO:0005575,GO:0005622,GO:0005623,GO:0005737,GO:0005829,GO:0006082,GO:0006629,GO:0006631,GO:0006633,GO:0008150,GO:0008152,GO:0008610,GO:0008693,GO:0009058,GO:0009987,GO:0016053,GO:0016829,GO:0016835,GO:0016836,GO:0016853,GO:0016860,GO:0016863,GO:0019171,GO:0019752,GO:0032787,GO:0034017,GO:0043436,GO:0044237,GO:0044238,GO:0044249,GO:0044255,GO:0044281,GO:0044283,GO:0044424,GO:…	K01716-ko01212 Fatty acid metabolism;ko00061 Fatty acid biosynthesis	COG0764-3-hydroxymyristoyl/3-hydroxydecanoyl-(acyl carrier protein) dehydratases[I]
b4360	57.74	131.68333333299998	-1.18942974795	2.12755176687e-10	2.70365689892e-09	down	yjjA	DUF2501 domain-containing protein YjjA	GO:0005575,GO:0005622,GO:0005623,GO:0005737,GO:0005829,GO:0044424,GO:0044444,GO:0044464	-	-
b0223	305.11	110.20333333299999	1.4691616031799999	5.124218405000001e-06	3.07208252825e-05	up	yafJ	putative glutamine amidotransferase YafJ	-	-	COG0121-Predicted glutamine amidotransferase[R]
b0221	75.4366666667	4.55	4.05132747838	2.07196144516e-08	1.98222343245e-07	up	fadE	acyl-CoA dehydrogenase	GO:0003674,GO:0003824,GO:0003995,GO:0005575,GO:0005623,GO:0005886,GO:0006082,GO:0006629,GO:0006631,GO:0006635,GO:0008150,GO:0008152,GO:0009056,GO:0009062,GO:0009987,GO:0016020,GO:0016042,GO:0016054,GO:0016491,GO:0016627,GO:0019395,GO:0019752,GO:0030258,GO:0032787,GO:0033539,GO:0034440,GO:0043436,GO:0044237,GO:0044238,GO:0044242,GO:0044248,GO:0044255,GO:0044281,GO:0044282,GO:0044464,GO:0046395,GO:…	K06445-ko01212 Fatty acid metabolism;ko00071 Fatty acid degradation	COG1960-Acyl-CoA dehydrogenases[I]
b0220	1359.48333333	314.12	2.1136707573400004	1.00766637434e-06	6.901533171019999e-06	up	ivy	periplasmic chaperone, inhibitor of vertebrate C-type lysozyme	GO:0003674,GO:0004857,GO:0005575,GO:0005623,GO:0006457,GO:0008150,GO:0009987,GO:0030234,GO:0030288,GO:0030313,GO:0031975,GO:0042597,GO:0043086,GO:0044092,GO:0044464,GO:0050790,GO:0060241,GO:0061077,GO:0065007,GO:0065009,GO:0098772	-	-
b0227	12.26	3.96333333333	1.62917276467	0.008609195217290002	0.022013451285900005	up	yafL	NlpC/P60 family protein YafL	GO:0000270,GO:0003674,GO:0003824,GO:0004175,GO:0006022,GO:0006508,GO:0006807,GO:0008150,GO:0008152,GO:0008233,GO:0009254,GO:0016787,GO:0019538,GO:0030203,GO:0043170,GO:0044238,GO:0070011,GO:0071704,GO:0140096,GO:1901135,GO:1901564	-	COG0791-Cell wall-associated hydrolases (invasion-associated proteins)[M]
b4724	6.84333333333	0.176666666667	5.27559745755	0.006003948970649999	0.0161034079512	up	ynfQ	protein YnfQ	-	-	-
b2763	193.97666666700002	20.6266666667	3.2333005207800003	8.3272541994e-06	4.70947526371e-05	up	cysI	sulfite reductase, hemoprotein subunit	GO:0003674,GO:0003824,GO:0004783,GO:0005488,GO:0005575,GO:0005622,GO:0005623,GO:0006790,GO:0008150,GO:0008152,GO:0009337,GO:0009987,GO:0016002,GO:0016491,GO:0016651,GO:0016667,GO:0016668,GO:0016673,GO:0019419,GO:0020037,GO:0032991,GO:0044237,GO:0044424,GO:0044464,GO:0046906,GO:0048037,GO:0050311,GO:0051536,GO:0051539,GO:0051540,GO:0055114,GO:0097159,GO:1901363	K00381-ko00920 Sulfur metabolism	COG0155-Sulfite reductase, beta subunit (hemoprotein)[P]
b1976	149.44666666700002	51.6566666667	1.5326042623299998	0.0105169454786	0.026223991119400002	up	mtfA	Mlc titration factor	GO:0003674,GO:0003824,GO:0004177,GO:0005488,GO:0005515,GO:0005575,GO:0005622,GO:0005623,GO:0005737,GO:0005829,GO:0006355,GO:0006508,GO:0006807,GO:0008134,GO:0008150,GO:0008152,GO:0008233,GO:0008238,GO:0009889,GO:0010468,GO:0010556,GO:0016787,GO:0019219,GO:0019222,GO:0019538,GO:0031323,GO:0031326,GO:0043170,GO:0043433,GO:0044092,GO:0044238,GO:0044424,GO:0044444,GO:0044464,GO:0048519,GO:0050789,GO:…	-	COG3228-Uncharacterized protein conserved in bacteria[S]
b0312	115.913333333	12.586666666700001	3.2030783577999995	2.92306176773e-10	3.65946516263e-09	up	betB	betaine aldehyde dehydrogenase	GO:0001505,GO:0003674,GO:0003824,GO:0004029,GO:0005488,GO:0005515,GO:0005575,GO:0005622,GO:0005623,GO:0005737,GO:0005829,GO:0006091,GO:0006113,GO:0006575,GO:0006577,GO:0006578,GO:0006807,GO:0006950,GO:0006970,GO:0008150,GO:0008152,GO:0008802,GO:0009058,GO:0009314,GO:0009628,GO:0009987,GO:0010165,GO:0010212,GO:0015980,GO:0016043,GO:0016491,GO:0016620,GO:0016903,GO:0019285,GO:0019695,GO:0022607,GO:…	K00130-ko00260 Glycine, serine and threonine metabolism	COG1012-NAD-dependent aldehyde dehydrogenases[C]
b0311	53.65	5.456666666669999	3.2974863498900002	4.5718695733199996e-12	7.30633247342e-11	up	betA	choline dehydrogenase	GO:0001505,GO:0003674,GO:0003824,GO:0005575,GO:0006091,GO:0006113,GO:0006575,GO:0006577,GO:0006578,GO:0006807,GO:0006950,GO:0006970,GO:0008150,GO:0008152,GO:0008812,GO:0009058,GO:0009628,GO:0009987,GO:0015980,GO:0016020,GO:0016491,GO:0016614,GO:0019285,GO:0019695,GO:0031455,GO:0031456,GO:0034641,GO:0042133,GO:0042398,GO:0044237,GO:0044249,GO:0044271,GO:0050896,GO:0055114,GO:0065007,GO:0065008,GO:…	K00108-ko00260 Glycine, serine and threonine metabolism	COG2303-Choline dehydrogenase and related flavoproteins[E]
b1702	720.5	246.69	1.5462991956799998	1.5437903362e-07	1.2598165238700001e-06	up	ppsA	phosphoenolpyruvate synthetase	GO:0000287,GO:0003674,GO:0003824,GO:0005488,GO:0005575,GO:0005622,GO:0005623,GO:0005737,GO:0005829,GO:0005975,GO:0005996,GO:0006006,GO:0006094,GO:0006793,GO:0006796,GO:0008150,GO:0008152,GO:0008986,GO:0009058,GO:0009987,GO:0016051,GO:0016301,GO:0016310,GO:0016740,GO:0016772,GO:0016781,GO:0019318,GO:0019319,GO:0043167,GO:0043169,GO:0044237,GO:0044238,GO:0044281,GO:0044283,GO:0044424,GO:0044444,GO:…	K01007-ko01200 Carbon metabolism;ko00620 Pyruvate metabolism;ko00720 Carbon fixation pathways in prokaryotes;ko00680 Methane metabolism	COG0574-Phosphoenolpyruvate synthase/pyruvate phosphate dikinase[G]
b1483	15.343333333299999	4.91	1.6438170121899998	5.04567709064e-05	0.00023785152676400004	up	ddpF	putative D,D-dipeptide ABC transporter ATP-binding subunit DdpF	-	K02032-ko02024 Quorum sensing	COG1124-ABC-type dipeptide/oligopeptide/nickel transport system, ATPase component[EP]
b3629	5.98	27.636666666700002	-2.20836622932	7.01856662992e-13	1.24942331695e-11	down	waaS	lipopolysaccharide core biosynthesis protein WaaS	GO:0000271,GO:0005975,GO:0005976,GO:0006629,GO:0008150,GO:0008152,GO:0008610,GO:0008653,GO:0009058,GO:0009059,GO:0009103,GO:0009244,GO:0009311,GO:0009312,GO:0009987,GO:0016051,GO:0033692,GO:0034637,GO:0034645,GO:0043170,GO:0044237,GO:0044238,GO:0044249,GO:0044255,GO:0044260,GO:0044262,GO:0044264,GO:0046401,GO:0071704,GO:1901135,GO:1901137,GO:1901576,GO:1903509	-	-
b3190	157.646666667	426.96333333300004	-1.4374175141799999	1.718379647e-06	1.13812303465e-05	down	ibaG	acid stress protein IbaG	GO:0003674,GO:0005488,GO:0005575,GO:0005622,GO:0005623,GO:0005737,GO:0005829,GO:0044424,GO:0044444,GO:0044464,GO:0048037,GO:0051536,GO:0051537,GO:0051540	-	COG5007-Predicted transcriptional regulator, BolA superfamily[K]
b4340	39.9933333333	13.7966666667	1.53543978294	0.00215087298792	0.00665288353081	up	yjiR	fused putative DNA-binding transcriptional regulator/putative aminotransferase YjiR	GO:0006139,GO:0006351,GO:0006725,GO:0006807,GO:0008150,GO:0008152,GO:0009058,GO:0009059,GO:0009987,GO:0010467,GO:0016070,GO:0018130,GO:0019438,GO:0032774,GO:0034641,GO:0034645,GO:0034654,GO:0043170,GO:0044237,GO:0044238,GO:0044249,GO:0044260,GO:0044271,GO:0046483,GO:0071704,GO:0090304,GO:0097659,GO:1901360,GO:1901362,GO:1901576	-	COG1167-Transcriptional regulators containing a DNA-binding HTH domain and an aminotransferase domain (MocR family) and their eukaryotic orthologs[KE]
b1701	2.58333333333	0.693333333333	1.8976127820200002	0.00468813448145	0.0130383911518	up	fadK	short chain acyl-CoA synthetase	GO:0003674,GO:0003824,GO:0005575,GO:0005623,GO:0005886,GO:0015645,GO:0016020,GO:0016405,GO:0016874,GO:0016877,GO:0016878,GO:0031956,GO:0044464,GO:0071944	-	COG1021-Peptide arylation enzymes[Q]
b3555	281.46	37.3533333333	2.9136210097099995	3.71269649036e-10	4.6070195567100006e-09	up	yiaG	putative DNA-binding transcriptional regulator YiaG	-	-	COG2944-Predicted transcriptional regulator[K]
b4225	71.7533333333	33.873333333299996	1.08289589098	0.0164878284613	0.0388615353511	up	chpB	endoribonuclease toxin ChpB	GO:0001558,GO:0003674,GO:0003824,GO:0004518,GO:0004519,GO:0004521,GO:0004540,GO:0006139,GO:0006725,GO:0006807,GO:0008150,GO:0008152,GO:0009894,GO:0009987,GO:0010468,GO:0010608,GO:0016070,GO:0016787,GO:0016788,GO:0016891,GO:0016893,GO:0019219,GO:0019222,GO:0030308,GO:0031323,GO:0031329,GO:0034641,GO:0040008,GO:0043170,GO:0043487,GO:0043488,GO:0044237,GO:0044238,GO:0045926,GO:0046483,GO:0048519,GO:…	-	COG2337-Growth inhibitor[T]
b2669	2.53	24.3366666667	-3.26592228916	5.6452579383199995e-12	8.92035327407e-11	down	stpA	DNA-binding transcriptional repressor StpA with RNA chaperone activity	GO:0003674,GO:0003676,GO:0003677,GO:0005488,GO:0005575,GO:0005622,GO:0005623,GO:0005737,GO:0005829,GO:0044424,GO:0044444,GO:0044464,GO:0097159,GO:1901363	-	COG2916-DNA-binding protein H-NS[R]
b2665	242.69	108.95	1.15544846726	0.0166552717668	0.0391686686644	up	kbp	K(+) binding protein	GO:0003674,GO:0005488,GO:0008150,GO:0010035,GO:0010038,GO:0030955,GO:0031420,GO:0035864,GO:0042221,GO:0043167,GO:0043169,GO:0046872,GO:0050896	-	COG1652-Uncharacterized protein containing LysM domain[S]
b2664	27.7533333333	11.823333333299999	1.2310242282100001	0.0175738952245	0.0410316900677	up	glaR	DNA-binding transcriptional repressor GlaR	GO:0006355,GO:0008150,GO:0009889,GO:0010468,GO:0010556,GO:0019219,GO:0019222,GO:0031323,GO:0031326,GO:0050789,GO:0050794,GO:0051171,GO:0051252,GO:0060255,GO:0065007,GO:0080090,GO:1903506,GO:2000112,GO:2001141	-	COG1802-Transcriptional regulators[K]
b2666	66.4933333333	25.09	1.40609723153	0.00357746024541	0.0103948379996	up	yqaE	Pmp3 family protein YqaE	GO:0008150,GO:0042221,GO:0046677,GO:0050896	-	COG0401-Uncharacterized homolog of Blt101[S]
b2661	61.79	12.3	2.3287150578799998	1.05599169903e-07	9.00046258224e-07	up	gabD	succinate-semialdehyde dehydrogenase (NADP(+)) GabD	GO:0000166,GO:0001505,GO:0003674,GO:0003824,GO:0004777,GO:0005488,GO:0005575,GO:0005622,GO:0005623,GO:0005737,GO:0006082,GO:0006105,GO:0006520,GO:0006536,GO:0006538,GO:0006540,GO:0006553,GO:0006554,GO:0006807,GO:0008150,GO:0008152,GO:0009013,GO:0009056,GO:0009063,GO:0009064,GO:0009065,GO:0009066,GO:0009068,GO:0009448,GO:0009450,GO:0009987,GO:0016054,GO:0016491,GO:0016620,GO:0016903,GO:0017144,GO:…	K00135-ko00650 Butanoate metabolism;ko00250 Alanine, aspartate and glutamate metabolism;ko00310 Lysine degradation;ko00350 Tyrosine metabolism;ko00760 Nicotinate and nicotinamide metabolism	COG1012-NAD-dependent aldehyde dehydrogenases[C]
b2660	71.89	13.423333333299999	2.42104813215	1.7944560627099997e-06	1.18293908259e-05	up	lhgD	L-2-hydroxyglutarate dehydrogenase	GO:0000166,GO:0003674,GO:0003824,GO:0003973,GO:0005488,GO:0005575,GO:0005622,GO:0005623,GO:0005737,GO:0005886,GO:0008150,GO:0008152,GO:0016020,GO:0016491,GO:0016614,GO:0016899,GO:0034419,GO:0036094,GO:0043167,GO:0043168,GO:0044424,GO:0044464,GO:0048037,GO:0050660,GO:0050662,GO:0055114,GO:0071944,GO:0097159,GO:1901265,GO:1901363	-	COG0579-Predicted dehydrogenase[R]
b2663	16.3766666667	1.34333333333	3.6077524952199997	9.836991163330001e-08	8.40126836399e-07	up	gabP	4-aminobutanoate:H(+) symporter	GO:0005575,GO:0005623,GO:0005886,GO:0006950,GO:0006974,GO:0008150,GO:0009987,GO:0016020,GO:0033554,GO:0044464,GO:0050896,GO:0051716,GO:0071944	-	COG1113-Gamma-aminobutyrate permease and related permeases[E]
b2662	70.69	8.44666666667	3.06505211814	2.17860610395e-14	4.665755915020001e-13	up	gabT	4-aminobutyrate aminotransferase GabT	GO:0001505,GO:0003674,GO:0003824,GO:0003867,GO:0003992,GO:0005488,GO:0005575,GO:0005622,GO:0005623,GO:0005737,GO:0005829,GO:0006082,GO:0006520,GO:0006525,GO:0006526,GO:0006576,GO:0006591,GO:0006595,GO:0006598,GO:0006807,GO:0008144,GO:0008150,GO:0008152,GO:0008483,GO:0008652,GO:0009056,GO:0009058,GO:0009063,GO:0009064,GO:0009084,GO:0009308,GO:0009310,GO:0009445,GO:0009447,GO:0009448,GO:0009450,GO:…	K07250-ko00640 Propanoate metabolism;ko00650 Butanoate metabolism;ko00250 Alanine, aspartate and glutamate metabolism;ko00280 Valine, leucine and isoleucine degradation;ko00410 beta-Alanine metabolism	COG0160-4-aminobutyrate aminotransferase and related aminotransferases[E]
b1972	9.13666666667	2.52	1.8582441886	0.00417423479362	0.0117721233919	up	msrQ	membrane-bound flavocytochrome MsrQ	GO:0000166,GO:0003674,GO:0003824,GO:0005488,GO:0005575,GO:0005623,GO:0005886,GO:0005887,GO:0006807,GO:0008150,GO:0008152,GO:0009987,GO:0010181,GO:0016020,GO:0016021,GO:0016491,GO:0016679,GO:0019538,GO:0020037,GO:0030091,GO:0031224,GO:0031226,GO:0032553,GO:0036094,GO:0043167,GO:0043168,GO:0043170,GO:0044237,GO:0044238,GO:0044260,GO:0044267,GO:0044425,GO:0044459,GO:0044464,GO:0046906,GO:0048037,GO:…	-	COG2717-Predicted membrane protein[S]
b4026	171.033333333	7.193333333330001	4.57147325559	2.06241921082e-24	1.35958541414e-22	up	yjbE	uncharacterized protein YjbE	GO:0000271,GO:0005975,GO:0005976,GO:0008150,GO:0008152,GO:0009058,GO:0009059,GO:0009987,GO:0016051,GO:0033692,GO:0034637,GO:0034645,GO:0043170,GO:0044237,GO:0044238,GO:0044249,GO:0044260,GO:0044262,GO:0044264,GO:0045226,GO:0046379,GO:0071704,GO:1901576	-	-
b1973	9.46	26.793333333299998	-1.5019619880000001	4.09372352245e-09	4.2963730202e-08	down	zinT	metal-binding protein ZinT	GO:0003674,GO:0005488,GO:0005575,GO:0005622,GO:0005623,GO:0005737,GO:0006950,GO:0007154,GO:0008150,GO:0008270,GO:0009267,GO:0009605,GO:0009987,GO:0009991,GO:0010035,GO:0010038,GO:0030288,GO:0030313,GO:0031667,GO:0031668,GO:0031669,GO:0031975,GO:0033554,GO:0034224,GO:0042221,GO:0042594,GO:0042597,GO:0043167,GO:0043169,GO:0044424,GO:0044464,GO:0046686,GO:0046870,GO:0046872,GO:0046914,GO:0050896,GO:…	-	COG3443-Predicted periplasmic or secreted protein[R]
b2008	56.0366666667	25.546666666700002	1.1332360794499998	0.00241219723628	0.00735868412137	up	yeeA	putative transporter YeeA	GO:0005575,GO:0005623,GO:0005886,GO:0016020,GO:0044464,GO:0071944	-	-
b2000	41.15	3.60666666667	3.5121544322000005	4.35757520533e-25	3.1697603088399997e-23	up	flu	self recognizing antigen 43 (Ag43) autotransporter	GO:0005575,GO:0005623,GO:0009279,GO:0016020,GO:0019867,GO:0030312,GO:0030313,GO:0031975,GO:0044462,GO:0044464,GO:0071944	-	COG3468-Type V secretory pathway, adhesin AidA[MU]
b2007	1044.49666667	2102.06	-1.0089959610500001	1.2323506117299998e-06	8.31885956942e-06	down	tmaR	PTS system regulator TmaR	GO:0005575,GO:0005622,GO:0005623,GO:0005737,GO:0005829,GO:0044424,GO:0044444,GO:0044464	-	COG2926-Uncharacterized protein conserved in bacteria[S]
b3846	32.96	2.5466666666699997	3.69403419987	1.4410034001200001e-06	9.66549021479e-06	up	fadB	multifunctional enoyl-CoA hydratase, 3-hydroxyacyl-CoA epimerase, Delta(3)-cis- Delta(2)-trans-enoyl-CoA isomerase, L-3-hydroxyacyl-CoA dehydrogenase	GO:0003674,GO:0003824,GO:0003857,GO:0004165,GO:0004300,GO:0006082,GO:0006629,GO:0006631,GO:0006635,GO:0008150,GO:0008152,GO:0008692,GO:0009056,GO:0009062,GO:0009987,GO:0016042,GO:0016054,GO:0016491,GO:0016614,GO:0016616,GO:0016829,GO:0016835,GO:0016836,GO:0016853,GO:0016854,GO:0016856,GO:0016860,GO:0016863,GO:0019395,GO:0019752,GO:0030258,GO:0032787,GO:0034440,GO:0043436,GO:0044237,GO:0044238,GO:…	K01825-ko01200 Carbon metabolism;ko01212 Fatty acid metabolism;ko00640 Propanoate metabolism;ko00650 Butanoate metabolism;ko00071 Fatty acid degradation;ko01040 Biosynthesis of unsaturated fatty acids;ko00280 Valine, leucine and isoleucine degradation;ko00310 Lysine degradation;ko00380 Tryptophan metabolism;ko00410 beta-Alanine metabolism;ko00903 Limonene and pinene degradation;ko00281 Geraniol d…	COG1250-3-hydroxyacyl-CoA dehydrogenase[I]
b2869	53.1133333333	19.22	1.46646573809	4.31815425592e-06	2.60633659596e-05	up	ygeV	putative sigma(54)-dependent transcriptional regulator YgeV	GO:0003674,GO:0003700,GO:0006139,GO:0006351,GO:0006355,GO:0006725,GO:0006807,GO:0008150,GO:0008152,GO:0009058,GO:0009059,GO:0009314,GO:0009628,GO:0009889,GO:0009890,GO:0009891,GO:0009892,GO:0009893,GO:0009987,GO:0010467,GO:0010468,GO:0010556,GO:0010557,GO:0010558,GO:0010604,GO:0010605,GO:0010628,GO:0010629,GO:0016070,GO:0018130,GO:0019219,GO:0019222,GO:0019438,GO:0031323,GO:0031324,GO:0031325,GO:…	-	COG3829-Transcriptional regulator containing PAS, AAA-type ATPase, and DNA-binding domains[KT]
b2863	2.33666666667	9.50666666667	-2.02448763243	3.74598538473e-08	3.45072321794e-07	down	ygeQ	putative lipoprotein YgeQ	-	-	-
b2936	279.213333333	107.676666667	1.37466218209	0.000372079877253	0.0014116951457999998	up	loiP	metalloprotease LoiP	GO:0003674,GO:0003824,GO:0005575,GO:0005623,GO:0006508,GO:0006807,GO:0006950,GO:0006970,GO:0006971,GO:0008150,GO:0008152,GO:0008233,GO:0008237,GO:0009266,GO:0009279,GO:0009314,GO:0009408,GO:0009411,GO:0009416,GO:0009628,GO:0009987,GO:0016020,GO:0016787,GO:0019538,GO:0019867,GO:0030312,GO:0030313,GO:0031975,GO:0033554,GO:0034605,GO:0034644,GO:0043170,GO:0044238,GO:0044462,GO:0044464,GO:0050896,GO:…	-	COG4784-Putative Zn-dependent protease[R]
b3990	706.886666667	112.92333333299999	2.64613530917	1.2223956329900001e-11	1.80957444757e-10	up	thiH	2-iminoacetate synthase	GO:0003674,GO:0003824,GO:0005488,GO:0006725,GO:0006766,GO:0006767,GO:0006772,GO:0006790,GO:0006807,GO:0006950,GO:0006974,GO:0008150,GO:0008152,GO:0009058,GO:0009110,GO:0009228,GO:0009987,GO:0016829,GO:0016830,GO:0017144,GO:0018130,GO:0019438,GO:0033554,GO:0034641,GO:0036355,GO:0042364,GO:0042723,GO:0042724,GO:0044237,GO:0044249,GO:0044271,GO:0044272,GO:0044281,GO:0044283,GO:0046483,GO:0048037,GO:…	K03150-ko00730 Thiamine metabolism	COG1060-Thiamine biosynthesis enzyme ThiH and related uncharacterized enzymes[HR]
b3991	719.893333333	98.9633333333	2.86281715829	5.95698970307e-14	1.22597753938e-12	up	thiG	1-deoxy-D-xylulose 5-phosphate:thiol sulfurtransferase	GO:0003674,GO:0003824,GO:0005575,GO:0005622,GO:0005623,GO:0005737,GO:0005829,GO:0006725,GO:0006766,GO:0006767,GO:0006772,GO:0006790,GO:0006807,GO:0008150,GO:0008152,GO:0009058,GO:0009110,GO:0009228,GO:0009987,GO:0017144,GO:0018130,GO:0019438,GO:0034641,GO:0042364,GO:0042723,GO:0042724,GO:0044237,GO:0044249,GO:0044271,GO:0044272,GO:0044281,GO:0044283,GO:0044424,GO:0044444,GO:0044464,GO:0046483,GO:…	K03149-ko00730 Thiamine metabolism	COG2022-Uncharacterized enzyme of thiazole biosynthesis[H]
b2466	46.4566666667	11.4766666667	2.01718196221	3.25207475107e-07	2.48559843746e-06	up	ypfG	DUF1176 domain-containing protein YpfG	-	-	-
b2465	206.00666666700002	44.803333333299996	2.20101304903	2.13573996823e-07	1.68739455542e-06	up	tktB	transketolase 2	GO:0000302,GO:0003674,GO:0003824,GO:0004802,GO:0005488,GO:0005575,GO:0005622,GO:0005623,GO:0005737,GO:0005829,GO:0006081,GO:0006098,GO:0006139,GO:0006355,GO:0006725,GO:0006732,GO:0006733,GO:0006739,GO:0006753,GO:0006793,GO:0006796,GO:0006807,GO:0006950,GO:0006979,GO:0008150,GO:0008152,GO:0009052,GO:0009117,GO:0009635,GO:0009636,GO:0009719,GO:0009889,GO:0009891,GO:0009893,GO:0009987,GO:0010033,GO:…	K00615-ko01200 Carbon metabolism;ko01230 Biosynthesis of amino acids;ko00030 Pentose phosphate pathway;ko00710 Carbon fixation in photosynthetic organisms;ko01051 Biosynthesis of ansamycins	COG0021-Transketolase[G]
b2464	168.343333333	73.4	1.19755462107	0.013555667764099999	0.0327181706504	up	talA	transaldolase A	GO:0003674,GO:0003824,GO:0004801,GO:0005575,GO:0005622,GO:0005623,GO:0005737,GO:0005829,GO:0016740,GO:0016744,GO:0044424,GO:0044444,GO:0044464	K00616-ko01200 Carbon metabolism;ko01230 Biosynthesis of amino acids;ko00030 Pentose phosphate pathway	COG0176-Transaldolase[G]
b2463	266.19	112.40666666700001	1.2437287721999999	4.7667315250000004e-05	0.00022749819348400003	up	maeB	malate dehydrogenase (oxaloacetate-decarboxylating) (NADP(+))	GO:0003674,GO:0003824,GO:0004470,GO:0004473,GO:0005488,GO:0008150,GO:0008152,GO:0016491,GO:0016614,GO:0016615,GO:0016616,GO:0030145,GO:0043167,GO:0043169,GO:0046872,GO:0046914,GO:0055114	K00029-ko01200 Carbon metabolism;ko00620 Pyruvate metabolism;ko00710 Carbon fixation in photosynthetic organisms	COG0281-Malic enzyme[C]
b2462	1.37333333333	10.916666666700001	-2.99077866413	1.75690237427e-06	1.15999547997e-05	down	eutS	putative ethanolamine catabolic microcompartment shell protein EutS	GO:0003674,GO:0005198,GO:0005575,GO:0005622,GO:0005623,GO:0031469,GO:0031471,GO:0043226,GO:0043228,GO:0043229,GO:0043232,GO:0044424,GO:0044464	-	COG4810-Ethanolamine utilization protein[E]
b2461	7.2	16.49	-1.1955225871100001	0.000320500010852	0.00123374958557	down	eutP	putative ethanolamine utilization acetate kinase EutP	-	-	COG4917-Ethanolamine utilization protein[E]
b2460	6.023333333330001	13.2666666667	-1.13917192457	3.7916594827800003e-06	2.3456028384000002e-05	down	eutQ	putative ethanolamine utilization acetate kinase EutQ	-	-	COG4766-Ethanolamine utilization protein[E]
b2715	9.27666666667	3.42	1.43961017772	0.00477600636058	0.0132304470356	up	ascF	beta-glucoside specific PTS enzyme IIBC component	GO:0003674,GO:0003824,GO:0005215,GO:0005575,GO:0005623,GO:0005886,GO:0006810,GO:0008150,GO:0008643,GO:0009401,GO:0015144,GO:0015766,GO:0015771,GO:0015772,GO:0016020,GO:0016740,GO:0016772,GO:0016773,GO:0022804,GO:0022857,GO:0034219,GO:0044464,GO:0051179,GO:0051234,GO:0055085,GO:0071702,GO:0071944,GO:0090563,GO:0090589	K02753-ko00010 Glycolysis / Gluconeogenesis;ko02060 Phosphotransferase system (PTS)	COG1264-Phosphotransferase system IIB components[G]
b2713	99.99	340.27	-1.7668242380099999	1.46899508425e-05	7.83525949486e-05	down	hydN	putative electron transport protein HydN	GO:0003674,GO:0003824,GO:0005575,GO:0005622,GO:0005623,GO:0005737,GO:0006091,GO:0008150,GO:0008152,GO:0009055,GO:0009987,GO:0016491,GO:0022900,GO:0044237,GO:0044424,GO:0044464,GO:0055114	-	COG1142-Fe-S-cluster-containing hydrogenase components 2[C]
b1163	16.67	3.53666666667	2.23679194879	2.46400259408e-05	0.000124947439236	up	bluF	blue light- and temperature-regulated antirepressor BluF	GO:0000166,GO:0003674,GO:0005488,GO:0005515,GO:0006355,GO:0008134,GO:0008150,GO:0009314,GO:0009416,GO:0009628,GO:0009637,GO:0009889,GO:0010468,GO:0010556,GO:0019219,GO:0019222,GO:0031323,GO:0031326,GO:0033613,GO:0036094,GO:0043167,GO:0043168,GO:0043433,GO:0044092,GO:0048037,GO:0048519,GO:0050660,GO:0050662,GO:0050789,GO:0050794,GO:0050896,GO:0051090,GO:0051171,GO:0051252,GO:0060255,GO:0065007,GO:…	-	COG2200-FOG: EAL domain[T]
b2486	2.19	0.5733333333330001	1.93348480562	0.0111747850789	0.0277168831557	up	hyfF	hydrogenase 4 component F	GO:0005575,GO:0005623,GO:0005886,GO:0006950,GO:0006974,GO:0008150,GO:0009987,GO:0016020,GO:0016021,GO:0031224,GO:0033554,GO:0044425,GO:0044464,GO:0050896,GO:0051716,GO:0071944	-	COG0651-Formate hydrogenlyase subunit 3/Multisubunit Na+/H+ antiporter, MnhD subunit[CP]
b1015	94.6633333333	11.593333333299999	3.02951029196	1.17672036382e-05	6.43080727325e-05	up	putP	proline:Na(+) symporter	GO:0003333,GO:0003674,GO:0005215,GO:0005283,GO:0005298,GO:0005342,GO:0005343,GO:0005416,GO:0005575,GO:0005623,GO:0005886,GO:0005887,GO:0006810,GO:0006811,GO:0006812,GO:0006814,GO:0006820,GO:0006865,GO:0006869,GO:0008150,GO:0008324,GO:0008509,GO:0008514,GO:0010876,GO:0015075,GO:0015077,GO:0015081,GO:0015171,GO:0015291,GO:0015293,GO:0015294,GO:0015318,GO:0015370,GO:0015672,GO:0015711,GO:0015718,GO:…	-	COG0591-Na+/proline symporter[ER]
b1014	202.366666667	7.416666666669999	4.770056932	1.93316558653e-18	6.6852668931e-17	up	putA	fused DNA-binding transcriptional repressor/proline dehydrogenase/1-pyrroline-5-carboxylate dehydrogenase PutA	GO:0000166,GO:0000976,GO:0000984,GO:0000986,GO:0000987,GO:0001017,GO:0001067,GO:0001130,GO:0001131,GO:0001141,GO:0001217,GO:0003674,GO:0003676,GO:0003677,GO:0003690,GO:0003700,GO:0003824,GO:0003842,GO:0004657,GO:0005488,GO:0005515,GO:0005575,GO:0005623,GO:0005886,GO:0006082,GO:0006355,GO:0006520,GO:0006536,GO:0006560,GO:0006562,GO:0006807,GO:0008150,GO:0008152,GO:0009056,GO:0009063,GO:0009064,GO:…	K13821-ko00250 Alanine, aspartate and glutamate metabolism;ko00330 Arginine and proline metabolism	COG4230-Delta 1-pyrroline-5-carboxylate dehydrogenase[C]
b1012	3.61	0.436666666667	3.0473945260699997	0.000225499064207	0.0009069404689139999	up	rutA	pyrimidine monooxygenase RutA	GO:0003674,GO:0003824,GO:0004497,GO:0006139,GO:0006206,GO:0006208,GO:0006210,GO:0006212,GO:0006725,GO:0006807,GO:0008150,GO:0008152,GO:0009056,GO:0009112,GO:0009987,GO:0016491,GO:0017144,GO:0019740,GO:0019859,GO:0019860,GO:0034641,GO:0042737,GO:0044237,GO:0044238,GO:0044248,GO:0044270,GO:0044281,GO:0046113,GO:0046483,GO:0046700,GO:0052614,GO:0055086,GO:0055114,GO:0071704,GO:0072527,GO:0072529,GO:…	K09018-ko00240 Pyrimidine metabolism	COG2141-Coenzyme F420-dependent N5,N10-methylene tetrahydromethanopterin reductase and related flavin-dependent oxidoreductases[C]
b1011	2.79333333333	0.24	3.54088143226	0.0115431617981	0.0285801640998	up	rutB	ureidoacrylate amidohydrolase	GO:0003674,GO:0003824,GO:0005575,GO:0005622,GO:0005623,GO:0005737,GO:0006139,GO:0006206,GO:0006208,GO:0006212,GO:0006725,GO:0006807,GO:0008150,GO:0008152,GO:0009056,GO:0009112,GO:0009987,GO:0016787,GO:0016810,GO:0016811,GO:0017144,GO:0019740,GO:0019860,GO:0034641,GO:0042737,GO:0044237,GO:0044238,GO:0044248,GO:0044270,GO:0044281,GO:0044424,GO:0044464,GO:0046113,GO:0046483,GO:0046700,GO:0055086,GO:…	K09020-ko00240 Pyrimidine metabolism	COG1335-Amidases related to nicotinamidase[Q]
b0713	116.96666666700001	34.9666666667	1.74204526982	5.2747208616e-09	5.45442336154e-08	up	pxpA	5-oxoprolinase component A	-	-	COG1540-Uncharacterized proteins, homologs of lactam utilization protein B[R]
b0768	3.31	30.9133333333	-3.22332610385	1.6892544969299998e-29	1.5493401570799998e-27	down	ybhD	putative DNA-binding transcriptional regulator YbhD	GO:0000976,GO:0000984,GO:0000986,GO:0000987,GO:0001017,GO:0001067,GO:0003674,GO:0003676,GO:0003677,GO:0003690,GO:0005488,GO:0005575,GO:0005622,GO:0005623,GO:0005737,GO:0005829,GO:0043565,GO:0044212,GO:0044424,GO:0044444,GO:0044464,GO:0097159,GO:1901363,GO:1990837	-	COG0583-Transcriptional regulator[K]
b0769	0.34666666666699997	4.1	-3.56400288209	5.79760967314e-09	5.96588175878e-08	down	ybhH	putative isomerase YbhH	-	-	COG2828-Uncharacterized protein conserved in bacteria[S]
b0766	28.883333333299998	202.31	-2.80825847899	1.68050819093e-30	1.77251601438e-28	down	ybhA	pyridoxal phosphate/fructose-1,6-bisphosphate phosphatase	GO:0000287,GO:0003674,GO:0003824,GO:0005488,GO:0005575,GO:0005622,GO:0005623,GO:0005737,GO:0005829,GO:0006793,GO:0006796,GO:0008150,GO:0008152,GO:0009987,GO:0016311,GO:0016740,GO:0016772,GO:0016773,GO:0016787,GO:0016788,GO:0016791,GO:0019203,GO:0033883,GO:0042578,GO:0043167,GO:0043169,GO:0044237,GO:0044424,GO:0044444,GO:0044464,GO:0046872,GO:0050308	-	COG0561-Predicted hydrolases of the HAD superfamily[R]
b1867	431.96666666699997	108.95333333299999	1.9872096538900004	7.43472487202e-18	2.39443543779e-16	up	yecD	isochorismatase family protein YecD	GO:0005575,GO:0005622,GO:0005623,GO:0005737,GO:0005829,GO:0044424,GO:0044444,GO:0044464	-	COG1335-Amidases related to nicotinamidase[Q]
b1905	1020.82666667	2454.23666667	-1.26553645583	1.0592460884799999e-14	2.40266626199e-13	down	ftnA	ferritin iron storage protein	GO:0003674,GO:0003824,GO:0004322,GO:0005488,GO:0005506,GO:0005515,GO:0005575,GO:0005622,GO:0005623,GO:0005737,GO:0005829,GO:0006873,GO:0006875,GO:0006879,GO:0006880,GO:0006950,GO:0006974,GO:0006979,GO:0008150,GO:0008152,GO:0008199,GO:0009987,GO:0010035,GO:0010038,GO:0010039,GO:0016491,GO:0016722,GO:0016724,GO:0019725,GO:0030003,GO:0033554,GO:0042221,GO:0042592,GO:0042802,GO:0043167,GO:0043169,GO:…	-	COG1528-Ferritin-like protein[P]
b1743	1295.07666667	221.54	2.54739839369	1.95174175222e-18	6.694632888289999e-17	up	spy	ATP-independent periplasmic chaperone	GO:0003674,GO:0005488,GO:0005515,GO:0005575,GO:0005623,GO:0006457,GO:0008150,GO:0009987,GO:0010033,GO:0014070,GO:0030288,GO:0030313,GO:0031975,GO:0042221,GO:0042597,GO:0044464,GO:0050896,GO:0051082,GO:0061077,GO:1990507	-	COG3678-P pilus assembly/Cpx signaling pathway, periplasmic inhibitor/zinc-resistance associated protein[UNTP]
b0698	11.7966666667	41.4733333333	-1.81380474449	2.77908601585e-17	8.37497421491e-16	down	kdpA	K(+) transporting P-type ATPase subunit KdpA	GO:0003674,GO:0003824,GO:0005215,GO:0005488,GO:0005575,GO:0005623,GO:0005886,GO:0005887,GO:0006810,GO:0006811,GO:0006812,GO:0006813,GO:0008150,GO:0008324,GO:0008556,GO:0009987,GO:0015075,GO:0015077,GO:0015079,GO:0015318,GO:0015399,GO:0015405,GO:0015662,GO:0015672,GO:0016020,GO:0016021,GO:0016462,GO:0016787,GO:0016817,GO:0016818,GO:0016887,GO:0017111,GO:0019829,GO:0022804,GO:0022853,GO:0022857,GO:…	K01546-ko02020 Two-component system	COG2060-K+-transporting ATPase, A chain[P]
b1747	23.4833333333	7.48666666667	1.6492417788	0.00402623877484	0.0114234710095	up	astA	arginine N-succinyltransferase	-	K00673-ko00330 Arginine and proline metabolism	COG3138-Arginine/ornithine N-succinyltransferase beta subunit[E]
b1746	11.086666666700001	4.20666666667	1.3980762583000002	0.00336492789905	0.009824657997290001	up	astD	aldehyde dehydrogenase	GO:0003674,GO:0003824,GO:0004029,GO:0006082,GO:0006520,GO:0006525,GO:0006527,GO:0006807,GO:0008150,GO:0008152,GO:0009056,GO:0009063,GO:0009064,GO:0009065,GO:0009987,GO:0016054,GO:0016491,GO:0016620,GO:0016903,GO:0019752,GO:0043436,GO:0044237,GO:0044238,GO:0044248,GO:0044281,GO:0044282,GO:0046395,GO:0055114,GO:0071704,GO:1901564,GO:1901565,GO:1901575,GO:1901605,GO:1901606	K06447-ko00330 Arginine and proline metabolism	COG1012-NAD-dependent aldehyde dehydrogenases[C]
b1745	7.30333333333	1.75	2.0612001564400004	0.00142438472477	0.00463019215648	up	astB	N-succinylarginine dihydrolase	GO:0003674,GO:0003824,GO:0006082,GO:0006520,GO:0006525,GO:0006527,GO:0006807,GO:0008150,GO:0008152,GO:0009015,GO:0009056,GO:0009063,GO:0009064,GO:0009065,GO:0009987,GO:0016054,GO:0016787,GO:0016810,GO:0016813,GO:0019752,GO:0043436,GO:0044237,GO:0044238,GO:0044248,GO:0044281,GO:0044282,GO:0046395,GO:0071704,GO:1901564,GO:1901565,GO:1901575,GO:1901605,GO:1901606	K01484-ko00330 Arginine and proline metabolism	COG3724-Succinylarginine dihydrolase[E]
b1749	67.15	142.026666667	-1.08070252817	1.44054797022e-16	4.0249482691099996e-15	down	xthA	exodeoxyribonuclease III	GO:0003674,GO:0003824,GO:0004518,GO:0004527,GO:0004529,GO:0004536,GO:0005575,GO:0005622,GO:0005623,GO:0005737,GO:0005829,GO:0006139,GO:0006259,GO:0006725,GO:0006807,GO:0006950,GO:0006974,GO:0008150,GO:0008152,GO:0008853,GO:0009987,GO:0016787,GO:0016788,GO:0016796,GO:0016895,GO:0033554,GO:0034641,GO:0043170,GO:0044237,GO:0044238,GO:0044260,GO:0044424,GO:0044444,GO:0044464,GO:0046483,GO:0050896,GO:…	K01142-ko03410 Base excision repair	COG0708-Exonuclease III[L]
b1748	27.7333333333	7.386666666669999	1.9086256469799998	0.00361687281135	0.0104876882413	up	astC	succinylornithine transaminase	GO:0003674,GO:0003824,GO:0003992,GO:0004069,GO:0005488,GO:0005515,GO:0006082,GO:0006105,GO:0006520,GO:0006525,GO:0006526,GO:0006527,GO:0006553,GO:0006591,GO:0006593,GO:0006807,GO:0008144,GO:0008150,GO:0008152,GO:0008483,GO:0008652,GO:0009016,GO:0009056,GO:0009058,GO:0009063,GO:0009064,GO:0009065,GO:0009066,GO:0009067,GO:0009084,GO:0009085,GO:0009089,GO:0009987,GO:0016053,GO:0016054,GO:0016740,GO:…	K00840-ko00330 Arginine and proline metabolism	COG4992-Ornithine/acetylornithine aminotransferase[E]
b0697	17.883333333299998	38.5066666667	-1.10649257124	3.32242487594e-07	2.5210990200700002e-06	down	kdpB	K(+) transporting P-type ATPase subunit KdpB	GO:0003674,GO:0003824,GO:0005215,GO:0005575,GO:0005623,GO:0005886,GO:0005887,GO:0006810,GO:0006811,GO:0006812,GO:0006813,GO:0008150,GO:0008324,GO:0008556,GO:0009987,GO:0015075,GO:0015077,GO:0015079,GO:0015318,GO:0015399,GO:0015405,GO:0015662,GO:0015672,GO:0016020,GO:0016021,GO:0016462,GO:0016787,GO:0016817,GO:0016818,GO:0016887,GO:0017111,GO:0019829,GO:0022804,GO:0022853,GO:0022857,GO:0022890,GO:…	K01547-ko02020 Two-component system	COG2216-High-affinity K+ transport system, ATPase chain B[P]
b0980	171.88	64.22	1.4203071120500002	0.00015124137663199999	0.0006349128039889999	up	appA	periplasmic phosphoanhydride phosphatase/multiple inositol-polyphosphate phosphatase	GO:0003674,GO:0003824,GO:0005575,GO:0005623,GO:0005975,GO:0006066,GO:0006793,GO:0006796,GO:0006950,GO:0007154,GO:0008150,GO:0008152,GO:0008252,GO:0009056,GO:0009267,GO:0009605,GO:0009628,GO:0009987,GO:0009991,GO:0016036,GO:0016311,GO:0016787,GO:0016788,GO:0016791,GO:0017144,GO:0019203,GO:0019637,GO:0019751,GO:0030288,GO:0030313,GO:0031667,GO:0031668,GO:0031669,GO:0031975,GO:0033517,GO:0033518,GO:…	K01093-ko00562 Inositol phosphate metabolism;ko00627 Aminobenzoate degradation	-
b0981	10.0866666667	4.2133333333300005	1.25941552404	0.004562906711640001	0.012740505239200001	up	etk	protein-tyrosine kinase Etk	GO:0000271,GO:0003674,GO:0003824,GO:0004672,GO:0004713,GO:0005488,GO:0005515,GO:0005575,GO:0005623,GO:0005886,GO:0005887,GO:0005975,GO:0005976,GO:0006464,GO:0006468,GO:0006793,GO:0006796,GO:0006807,GO:0008150,GO:0008152,GO:0009058,GO:0009059,GO:0009242,GO:0009987,GO:0016020,GO:0016021,GO:0016051,GO:0016301,GO:0016310,GO:0016462,GO:0016740,GO:0016772,GO:0016773,GO:0016787,GO:0016817,GO:0016818,GO:…	-	COG0489-ATPases involved in chromosome partitioning[D]
b0160	87.02	28.9466666667	1.5879497916499998	0.00031695207538999997	0.0012223224918399998	up	dgt	dGTP triphosphohydrolase	GO:0003674,GO:0003676,GO:0003677,GO:0003697,GO:0003824,GO:0003924,GO:0005488,GO:0005515,GO:0006139,GO:0006163,GO:0006195,GO:0006203,GO:0006725,GO:0006753,GO:0006793,GO:0006796,GO:0006807,GO:0008150,GO:0008152,GO:0008832,GO:0009056,GO:0009058,GO:0009117,GO:0009141,GO:0009143,GO:0009144,GO:0009146,GO:0009151,GO:0009155,GO:0009166,GO:0009200,GO:0009204,GO:0009215,GO:0009217,GO:0009262,GO:0009264,GO:…	K01129-ko00230 Purine metabolism	COG0232-dGTP triphosphohydrolase[F]
b0161	721.42	108.223333333	2.73682783681	1.4742729653999999e-40	2.5916490171e-38	up	degP	periplasmic serine endoprotease DegP	GO:0003674,GO:0003824,GO:0004175,GO:0004252,GO:0005488,GO:0005515,GO:0005575,GO:0005623,GO:0005886,GO:0006457,GO:0006508,GO:0006515,GO:0006807,GO:0006950,GO:0006979,GO:0008150,GO:0008152,GO:0008233,GO:0008236,GO:0009056,GO:0009057,GO:0009266,GO:0009408,GO:0009628,GO:0009987,GO:0016020,GO:0016787,GO:0017171,GO:0019538,GO:0030163,GO:0030288,GO:0030313,GO:0031975,GO:0042597,GO:0042802,GO:0043170,GO:…	K04771-ko02020 Two-component system;ko01503 Cationic antimicrobial peptide (CAMP) resistance	COG0265-Trypsin-like serine proteases, typically periplasmic, contain C-terminal PDZ domain[O]
b0163	1232.21666667	340.71	1.8546397574900002	1.93404812142e-05	0.000100737642275	up	yaeH	DUF3461 domain-containing protein YaeH	-	-	-
b0164	26.15	10.6766666667	1.29234964908	0.00936747924015	0.0236089575354	up	yaeI	phosphodiesterase YaeI	-	-	COG1408-Predicted phosphohydrolases[R]
b0167	146.24333333299998	31.0533333333	2.23555081538	3.55595669632e-11	4.98424627966e-10	up	glnD	protein-PII uridylyltransferase/uridylyl-removing enzyme	GO:0003674,GO:0003824,GO:0006082,GO:0006464,GO:0006520,GO:0006541,GO:0006542,GO:0006807,GO:0008150,GO:0008152,GO:0008652,GO:0008773,GO:0009058,GO:0009064,GO:0009084,GO:0009987,GO:0016053,GO:0016740,GO:0016772,GO:0016779,GO:0019538,GO:0019752,GO:0036211,GO:0043170,GO:0043412,GO:0043436,GO:0044237,GO:0044238,GO:0044249,GO:0044260,GO:0044267,GO:0044281,GO:0044283,GO:0046394,GO:0070569,GO:0071704,GO:…	K00990-ko02020 Two-component system	COG2844-UTP:GlnB (protein PII) uridylyltransferase[O]
b0435	1315.34666667	294.99	2.1567051258000003	0.000713945892737	0.00251220827478	up	bolA	DNA-binding transcriptional dual regulator BolA	GO:0005575,GO:0005622,GO:0005623,GO:0005737,GO:0005829,GO:0006139,GO:0006351,GO:0006725,GO:0006807,GO:0008150,GO:0008152,GO:0008360,GO:0009058,GO:0009059,GO:0009987,GO:0010467,GO:0016070,GO:0018130,GO:0019438,GO:0022603,GO:0022604,GO:0032774,GO:0034641,GO:0034645,GO:0034654,GO:0043170,GO:0044237,GO:0044238,GO:0044249,GO:0044260,GO:0044271,GO:0044424,GO:0044444,GO:0044464,GO:0046483,GO:0050789,GO:…	-	COG0271-Stress-induced morphogen (activity unknown)[T]
b0346	32.0266666667	9.34	1.7777791952700002	0.0173207407844	0.0405528331684	up	mhpR	DNA-binding transcriptional activator MhpR	GO:0003674,GO:0003676,GO:0003677,GO:0003700,GO:0005488,GO:0006355,GO:0008150,GO:0009889,GO:0009890,GO:0009892,GO:0010468,GO:0010556,GO:0010558,GO:0010605,GO:0010629,GO:0019219,GO:0019222,GO:0031323,GO:0031324,GO:0031326,GO:0031327,GO:0045892,GO:0045934,GO:0048519,GO:0048523,GO:0050789,GO:0050794,GO:0051171,GO:0051172,GO:0051252,GO:0051253,GO:0060255,GO:0065007,GO:0080090,GO:0097159,GO:0140110,GO:…	-	COG1414-Transcriptional regulator[K]
b0186	143.836666667	41.48	1.79394369345	5.77594935521e-05	0.000267494295605	up	ldcC	lysine decarboxylase 2	GO:0000166,GO:0001882,GO:0001883,GO:0003674,GO:0003824,GO:0005488,GO:0005515,GO:0006082,GO:0006520,GO:0006553,GO:0006554,GO:0006807,GO:0008150,GO:0008152,GO:0008923,GO:0009056,GO:0009063,GO:0009066,GO:0009068,GO:0009987,GO:0016054,GO:0016829,GO:0016830,GO:0016831,GO:0017076,GO:0019001,GO:0019752,GO:0032549,GO:0032550,GO:0032553,GO:0032555,GO:0032561,GO:0036094,GO:0042802,GO:0043167,GO:0043168,GO:…	K01582-ko00310 Lysine degradation;ko00960 Tropane, piperidine and pyridine alkaloid biosynthesis	COG1982-Arginine/lysine/ornithine decarboxylases[E]
b4406	590.3366666669999	135.91666666700002	2.11881557623	9.495128727930001e-09	9.381720867239999e-08	up	yaeP	PF06786 family protein YaeP	-	-	-
b0184	124.98666666700001	49.71	1.33016619082	2.9587418165900005e-08	2.78016296753e-07	up	dnaE	DNA polymerase III subunit alpha	GO:0003674,GO:0003824,GO:0003887,GO:0005575,GO:0005622,GO:0005623,GO:0005737,GO:0005829,GO:0006139,GO:0006259,GO:0006260,GO:0006725,GO:0006807,GO:0008150,GO:0008152,GO:0009058,GO:0009059,GO:0009360,GO:0009987,GO:0016740,GO:0016772,GO:0016779,GO:0018130,GO:0019438,GO:0032991,GO:0034061,GO:0034641,GO:0034645,GO:0034654,GO:0042575,GO:0043170,GO:0044237,GO:0044238,GO:0044249,GO:0044260,GO:0044271,GO:…	K02337-ko00230 Purine metabolism;ko00240 Pyrimidine metabolism;ko03030 DNA replication;ko03430 Mismatch repair;ko03440 Homologous recombination	COG0587-DNA polymerase III, alpha subunit[L]
b0182	73.8666666667	21.3033333333	1.7938442888900004	3.11384471555e-09	3.35004727728e-08	up	lpxB	lipid A disaccharide synthase	GO:0003674,GO:0003824,GO:0005488,GO:0005543,GO:0005575,GO:0005622,GO:0005623,GO:0005737,GO:0005829,GO:0005886,GO:0005975,GO:0006629,GO:0006643,GO:0006644,GO:0006664,GO:0006793,GO:0006796,GO:0008150,GO:0008152,GO:0008194,GO:0008289,GO:0008610,GO:0008654,GO:0008915,GO:0009058,GO:0009245,GO:0009247,GO:0009311,GO:0009312,GO:0009987,GO:0016020,GO:0016051,GO:0016740,GO:0016757,GO:0016758,GO:0019637,GO:…	K00748-ko00540 Lipopolysaccharide biosynthesis	COG0763-Lipid A disaccharide synthetase[M]
b0183	69.27	22.4266666667	1.62701546896	2.17407467696e-05	0.000111586630926	up	rnhB	RNase HII	GO:0003674,GO:0003824,GO:0004518,GO:0004519,GO:0004521,GO:0004523,GO:0004540,GO:0005575,GO:0005622,GO:0005623,GO:0006139,GO:0006259,GO:0006260,GO:0006261,GO:0006271,GO:0006273,GO:0006281,GO:0006298,GO:0006401,GO:0006725,GO:0006807,GO:0006950,GO:0006974,GO:0008150,GO:0008152,GO:0009056,GO:0009057,GO:0009058,GO:0009059,GO:0009987,GO:0016070,GO:0016787,GO:0016788,GO:0016891,GO:0016893,GO:0019439,GO:…	K03470-ko03030 DNA replication	COG0164-Ribonuclease HII[L]
b0181	288.653333333	92.87	1.6360533454799997	4.17427932323e-07	3.12200850739e-06	up	lpxA	acyl-[acyl-carrier-protein]--UDP-N- acetylglucosamine O-acyltransferase	GO:0003674,GO:0003824,GO:0005488,GO:0005515,GO:0005575,GO:0005622,GO:0005623,GO:0005737,GO:0005829,GO:0005975,GO:0006629,GO:0006643,GO:0006644,GO:0006664,GO:0006793,GO:0006796,GO:0008150,GO:0008152,GO:0008374,GO:0008610,GO:0008654,GO:0008780,GO:0009058,GO:0009245,GO:0009247,GO:0009311,GO:0009312,GO:0009987,GO:0016051,GO:0016740,GO:0016746,GO:0016747,GO:0019637,GO:0042802,GO:0044237,GO:0044238,GO:…	K00677-ko00540 Lipopolysaccharide biosynthesis;ko01503 Cationic antimicrobial peptide (CAMP) resistance	COG1043-Acyl-[acyl carrier protein]--UDP-N-acetylglucosamine O-acyltransferase[M]
b4020	39.126666666700004	13.583333333299999	1.5263146487700001	0.00015929062573	0.000666052675871	up	yjbB	putative inorganic phosphate export protein YjbB	GO:0003674,GO:0005215,GO:0005315,GO:0005575,GO:0005623,GO:0005886,GO:0006810,GO:0006811,GO:0006817,GO:0006820,GO:0008150,GO:0015291,GO:0015318,GO:0015698,GO:0016020,GO:0022804,GO:0022857,GO:0034220,GO:0035435,GO:0044464,GO:0051179,GO:0051234,GO:0055085,GO:0071944,GO:0098656,GO:0098660,GO:0098661	-	COG1283-Na+/phosphate symporter[P]
b4159	30.85	10.0966666667	1.6113914119600001	1.59241520597e-06	1.05801570929e-05	up	mscM	miniconductance mechanosensitive channel MscM	GO:0005575,GO:0005623,GO:0005886,GO:0006884,GO:0008150,GO:0008361,GO:0009987,GO:0009992,GO:0016020,GO:0016043,GO:0019725,GO:0030104,GO:0032535,GO:0042592,GO:0044464,GO:0048878,GO:0055082,GO:0065007,GO:0065008,GO:0071840,GO:0071944,GO:0090066	-	COG3264-Small-conductance mechanosensitive channel[M]
b0188	84.1733333333	31.9766666667	1.39634369412	2.26206427151e-05	0.00011582990500799998	up	tilS	tRNA(Ile)-lysidine synthetase	GO:0002097,GO:0002101,GO:0002136,GO:0003674,GO:0003824,GO:0005488,GO:0005515,GO:0005575,GO:0005622,GO:0005623,GO:0005737,GO:0005829,GO:0006139,GO:0006396,GO:0006399,GO:0006400,GO:0006725,GO:0006807,GO:0008033,GO:0008150,GO:0008152,GO:0009451,GO:0009987,GO:0010467,GO:0016070,GO:0016874,GO:0016879,GO:0032267,GO:0034470,GO:0034641,GO:0034660,GO:0042802,GO:0043170,GO:0043412,GO:0044237,GO:0044238,GO:…	-	COG0037-Predicted ATPase of the PP-loop superfamily implicated in cell cycle control[D]
b0189	581.7166666669999	98.2866666667	2.56524901677	1.18251216118e-11	1.76290417244e-10	up	rof	modulator of Rho-dependent transcription termination	GO:0006355,GO:0008150,GO:0009889,GO:0010468,GO:0010556,GO:0019219,GO:0019222,GO:0031323,GO:0031326,GO:0031554,GO:0031564,GO:0043244,GO:0050789,GO:0050794,GO:0051128,GO:0051171,GO:0051252,GO:0060255,GO:0065007,GO:0080090,GO:1903506,GO:2000112,GO:2001141	-	COG4568-Transcriptional antiterminator[K]
b3802	321.10333333299997	131.496666667	1.28801141274	4.75413313439e-07	3.5127298938699996e-06	up	hemY	protein HemY	GO:0005575,GO:0005623,GO:0005886,GO:0016020,GO:0044464,GO:0071944	-	COG3071-Uncharacterized enzyme of heme biosynthesis[H]
b1953	422.42	89.6466666667	2.23635629705	1.49953120058e-05	7.98803299906e-05	up	yodD	stress-induced protein	GO:0000302,GO:0006950,GO:0006979,GO:0008150,GO:0009268,GO:0009628,GO:0009636,GO:0009987,GO:0010035,GO:0010447,GO:0033554,GO:0034599,GO:0034614,GO:0035690,GO:0042221,GO:0042493,GO:0042542,GO:0042710,GO:0044010,GO:0044011,GO:0044764,GO:0046677,GO:0050896,GO:0051703,GO:0051704,GO:0051716,GO:0070301,GO:0070887,GO:0071214,GO:0071236,GO:0071467,GO:0071468,GO:0090605,GO:0090609,GO:0097237,GO:0104004,GO:…	-	-
b1581	4.65666666667	1.68333333333	1.46797672777	0.0135093063318	0.0326436216574	up	rspA	mandelate racemase/muconate lactonizing enzyme family protein RspA	GO:0000287,GO:0003674,GO:0003824,GO:0005488,GO:0005975,GO:0008150,GO:0008152,GO:0008927,GO:0009056,GO:0016052,GO:0016829,GO:0016835,GO:0016836,GO:0043167,GO:0043169,GO:0044238,GO:0046872,GO:0047929,GO:0071704,GO:1901575	K08323-ko00040 Pentose and glucuronate interconversions	COG4948-L-alanine-DL-glutamate epimerase and related enzymes of enolase superfamily[MR]
b0238	188.47	418.896666667	-1.15225950555	2.2606991228400002e-06	1.45839290508e-05	down	gpt	xanthine-guanine phsophoribosyltransferase	GO:0000310,GO:0003674,GO:0003824,GO:0004422,GO:0005575,GO:0005622,GO:0005623,GO:0005737,GO:0005829,GO:0006139,GO:0006163,GO:0006164,GO:0006166,GO:0006177,GO:0006188,GO:0006725,GO:0006753,GO:0006793,GO:0006796,GO:0006807,GO:0008150,GO:0008152,GO:0009058,GO:0009116,GO:0009117,GO:0009119,GO:0009123,GO:0009124,GO:0009126,GO:0009127,GO:0009150,GO:0009152,GO:0009156,GO:0009161,GO:0009163,GO:0009165,GO:…	K00769-ko00230 Purine metabolism	COG2236-Predicted phosphoribosyltransferases[R]
b3339	1134.28666667	2354.73333333	-1.0537783914499999	1.6949453544200001e-12	2.85885182065e-11	down	tufA	translation elongation factor Tu 1	GO:0005575,GO:0005622,GO:0005623,GO:0005737,GO:0005886,GO:0016020,GO:0044424,GO:0044464,GO:0071944	-	COG0050-GTPases - translation elongation factors[J]
b0237	1751.55333333	753.75	1.21647691554	0.0008719812101869999	0.00299583772458	up	pepD	peptidase D	GO:0003674,GO:0003824,GO:0005488,GO:0005575,GO:0005622,GO:0005623,GO:0005737,GO:0005829,GO:0006508,GO:0006518,GO:0006807,GO:0008150,GO:0008152,GO:0008233,GO:0008235,GO:0008237,GO:0008238,GO:0008270,GO:0009056,GO:0009987,GO:0016787,GO:0016805,GO:0019538,GO:0034641,GO:0043167,GO:0043169,GO:0043170,GO:0043171,GO:0043603,GO:0044237,GO:0044238,GO:0044248,GO:0044424,GO:0044444,GO:0044464,GO:0046872,GO:…	K01270-ko00480 Glutathione metabolism	COG2195-Di- and tripeptidases[E]
b0231	57.4733333333	25.34	1.1814762004200001	0.0050702182417	0.013935668248700002	up	dinB	DNA polymerase IV	GO:0000731,GO:0003674,GO:0003824,GO:0003887,GO:0005575,GO:0005622,GO:0005623,GO:0005737,GO:0006139,GO:0006259,GO:0006281,GO:0006301,GO:0006725,GO:0006807,GO:0006950,GO:0006974,GO:0007154,GO:0008150,GO:0008152,GO:0009058,GO:0009059,GO:0009432,GO:0009605,GO:0009987,GO:0009991,GO:0016740,GO:0016772,GO:0016779,GO:0018130,GO:0019438,GO:0019985,GO:0031668,GO:0033554,GO:0034061,GO:0034641,GO:0034645,GO:…	-	COG0389-Nucleotidyltransferase/DNA polymerase involved in DNA repair[L]
b4715	28.4433333333	4.75	2.58209112874	0.000206756717971	0.000844440070784	up	ytiA	uncharacterized protein YtiA	-	-	-
b4532	67.52	162.383333333	-1.26601675593	1.84729845763e-08	1.7793954778e-07	down	hicA	mRNA interferase toxin HicA	GO:0003674,GO:0003824,GO:0004518,GO:0004519,GO:0004521,GO:0004540,GO:0006139,GO:0006401,GO:0006402,GO:0006725,GO:0006807,GO:0008150,GO:0008152,GO:0009056,GO:0009057,GO:0009892,GO:0009987,GO:0010468,GO:0010605,GO:0010629,GO:0016070,GO:0016071,GO:0016787,GO:0016788,GO:0019222,GO:0019439,GO:0034641,GO:0034655,GO:0043170,GO:0044237,GO:0044238,GO:0044248,GO:0044260,GO:0044265,GO:0044270,GO:0046483,GO:…	-	-
b3968	1.78666666667	5.55333333333	-1.63608349491	0.00109117212909	0.0036507971551399997	down	rrsB	16S ribosomal RNA	-	-	-
b4057	271.013333333	74.2233333333	1.86841913281	2.8829728565099993e-12	4.66025382437e-11	up	yjbR	PF04237 family protein YjbR	-	-	COG2315-Uncharacterized protein conserved in bacteria[S]
b3618	10.08	21.64	-1.1022048603299999	0.000346484943769	0.0013237640452	down	htrL	protein HtrL	-	-	-
b3612	264.62	1178.56333333	-2.15503527799	2.05630717222e-12	3.38889060921e-11	down	gpmM	2,3-bisphosphoglycerate-independent phosphoglycerate mutase	GO:0003674,GO:0003824,GO:0004619,GO:0005488,GO:0005575,GO:0005622,GO:0005623,GO:0005737,GO:0005829,GO:0005975,GO:0006082,GO:0006090,GO:0006091,GO:0006096,GO:0006139,GO:0006163,GO:0006164,GO:0006165,GO:0006725,GO:0006732,GO:0006733,GO:0006753,GO:0006754,GO:0006757,GO:0006793,GO:0006796,GO:0006807,GO:0006950,GO:0006979,GO:0008150,GO:0008152,GO:0009056,GO:0009058,GO:0009108,GO:0009117,GO:0009123,GO:…	K15633-ko01200 Carbon metabolism;ko01230 Biosynthesis of amino acids;ko00010 Glycolysis / Gluconeogenesis;ko00680 Methane metabolism;ko00260 Glycine, serine and threonine metabolism	COG0696-Phosphoglyceromutase[G]
b4400	16.3066666667	5.54	1.55750402176	4.5676555218999995e-05	0.00021948677274400002	up	creD	putative inner membrane protein CreD	GO:0005575,GO:0005623,GO:0005886,GO:0016020,GO:0044464,GO:0071944	-	COG4452-Inner membrane protein involved in colicin E2 resistance[V]
b3298	2014.62333333	4716.75666667	-1.2272850468	4.71506329326e-18	1.5420815530399998e-16	down	rpsM	30S ribosomal subunit protein S13	GO:0003674,GO:0003735,GO:0005198,GO:0005575,GO:0005622,GO:0005623,GO:0005737,GO:0005829,GO:0005840,GO:0006412,GO:0006518,GO:0006807,GO:0008150,GO:0008152,GO:0009058,GO:0009059,GO:0009987,GO:0010467,GO:0015935,GO:0019538,GO:0022613,GO:0022626,GO:0022627,GO:0032991,GO:0034641,GO:0034645,GO:0042254,GO:0043043,GO:0043170,GO:0043226,GO:0043228,GO:0043229,GO:0043232,GO:0043603,GO:0043604,GO:0044085,GO:…	K02952-ko03010 Ribosome	COG0099-Ribosomal protein S13[J]
b3297	1393.08666667	3831.08666667	-1.45946864908	4.833748404899999e-21	2.2914139910400003e-19	down	rpsK	30S ribosomal subunit protein S11	GO:0000028,GO:0000462,GO:0003674,GO:0003676,GO:0003723,GO:0003729,GO:0003735,GO:0005198,GO:0005488,GO:0005575,GO:0005622,GO:0005623,GO:0005737,GO:0005829,GO:0005840,GO:0006139,GO:0006364,GO:0006396,GO:0006412,GO:0006518,GO:0006725,GO:0006807,GO:0006996,GO:0008150,GO:0008152,GO:0009058,GO:0009059,GO:0009987,GO:0010467,GO:0015935,GO:0016043,GO:0016070,GO:0016072,GO:0019538,GO:0019843,GO:0022607,GO:…	K02948-ko03010 Ribosome	COG0100-Ribosomal protein S11[J]
b3296	2349.04	12743.036666700002	-2.4395659276900004	2.65979987848e-23	1.5372185873e-21	down	rpsD	30S ribosomal subunit protein S4	GO:0000028,GO:0000900,GO:0003674,GO:0003676,GO:0003723,GO:0003729,GO:0003735,GO:0005198,GO:0005488,GO:0005575,GO:0005622,GO:0005623,GO:0005737,GO:0005829,GO:0005840,GO:0006355,GO:0006412,GO:0006417,GO:0006446,GO:0006450,GO:0006518,GO:0006807,GO:0006996,GO:0008150,GO:0008152,GO:0009058,GO:0009059,GO:0009889,GO:0009890,GO:0009891,GO:0009892,GO:0009893,GO:0009987,GO:0010467,GO:0010468,GO:0010556,GO:…	K02986-ko03010 Ribosome	COG0522-Ribosomal protein S4 and related proteins[J]
b3295	2070.19666667	4467.48666667	-1.10969559465	5.95419421758e-17	1.7205990002699998e-15	down	rpoA	RNA polymerase subunit alpha	GO:0003674,GO:0003824,GO:0003899,GO:0005488,GO:0005575,GO:0005622,GO:0005623,GO:0005737,GO:0005829,GO:0006139,GO:0006351,GO:0006354,GO:0006725,GO:0006807,GO:0008150,GO:0008152,GO:0008270,GO:0009058,GO:0009059,GO:0009987,GO:0010467,GO:0016070,GO:0016740,GO:0016772,GO:0016779,GO:0018130,GO:0019438,GO:0032774,GO:0034062,GO:0034641,GO:0034645,GO:0034654,GO:0043167,GO:0043169,GO:0043170,GO:0044237,GO:…	K03040-ko00230 Purine metabolism;ko00240 Pyrimidine metabolism;ko03020 RNA polymerase	COG0202-DNA-directed RNA polymerase, alpha subunit/40 kD subunit[K]
b3294	1086.68666667	4060.44	-1.9017000539700002	3.2992161825800005e-20	1.46519927098e-18	down	rplQ	50S ribosomal subunit protein L17	GO:0000027,GO:0003674,GO:0003735,GO:0005198,GO:0005575,GO:0005622,GO:0005623,GO:0005737,GO:0005829,GO:0005840,GO:0006412,GO:0006518,GO:0006807,GO:0006996,GO:0008150,GO:0008152,GO:0009058,GO:0009059,GO:0009987,GO:0010467,GO:0015934,GO:0016043,GO:0019538,GO:0022607,GO:0022613,GO:0022618,GO:0022625,GO:0022626,GO:0032991,GO:0034622,GO:0034641,GO:0034645,GO:0042254,GO:0042255,GO:0042273,GO:0043043,GO:…	K02879-ko03010 Ribosome	COG0203-Ribosomal protein L17[J]
b3058	16.47	63.4666666667	-1.94615851775	6.50822904914e-16	1.7601422024599998e-14	down	folB	dihydroneopterin aldolase	GO:0003674,GO:0003824,GO:0004150,GO:0005488,GO:0005515,GO:0016829,GO:0016830,GO:0016832,GO:0042802	K01633-ko00790 Folate biosynthesis	COG1539-Dihydroneopterin aldolase[H]
b3508	16.51	3.14666666667	2.39144385627	0.000315359744158	0.0012184091214300001	up	yhiD	inner membrane protein YhiD	GO:0005575,GO:0005623,GO:0005886,GO:0016020,GO:0044464,GO:0071944	-	COG1285-Uncharacterized membrane protein[S]
b3055	256.31	102.28	1.32536570115	5.85427354018e-05	0.000270527711566	up	ygiM	putative signal transduction protein (SH3 domain)	GO:0005575,GO:0005622,GO:0005623,GO:0005737,GO:0005829,GO:0005886,GO:0005887,GO:0016020,GO:0016021,GO:0031224,GO:0031226,GO:0044424,GO:0044425,GO:0044444,GO:0044459,GO:0044464,GO:0071944	-	COG3103-SH3 domain protein[T]
b2909	333.636666667	786.6966666669999	-1.23752962107	1.54271029341e-14	3.4076935748000005e-13	down	ygfB	PF03695 family protein YgfB	GO:0005575,GO:0005622,GO:0005623,GO:0005737,GO:0005829,GO:0044424,GO:0044444,GO:0044464	-	COG3079-Uncharacterized protein conserved in bacteria[S]
b2672	349.63	90.1333333333	1.95569632969	9.21299190048e-05	0.000407438289603	up	ygaM	DUF883 domain-containing protein YgaM	GO:0005575,GO:0005622,GO:0005623,GO:0005737,GO:0005829,GO:0044424,GO:0044444,GO:0044464	-	COG4575-Uncharacterized conserved protein[S]
b2671	42.2233333333	17.6466666667	1.25864478305	0.0025082724623	0.00759684243967	up	ygaC	DUF2002 domain-containing protein YgaC	-	-	-
b0169	1658.63	4622.28	-1.47861256337	3.2345759830299997e-21	1.5685834566e-19	down	rpsB	30S ribosomal subunit protein S2	GO:0000028,GO:0003674,GO:0003735,GO:0005198,GO:0005488,GO:0005575,GO:0005622,GO:0005623,GO:0005737,GO:0005829,GO:0005840,GO:0006412,GO:0006518,GO:0006807,GO:0006996,GO:0008150,GO:0008152,GO:0008270,GO:0009058,GO:0009059,GO:0009987,GO:0010467,GO:0015935,GO:0016043,GO:0019538,GO:0022607,GO:0022613,GO:0022618,GO:0022626,GO:0022627,GO:0032991,GO:0034622,GO:0034641,GO:0034645,GO:0042254,GO:0042255,GO:…	K02967-ko03010 Ribosome	COG0052-Ribosomal protein S2[J]
b2843	21.35	9.2	1.2145303035600001	0.0029137671582	0.00867550009911	up	kduI	5-dehydro-4-deoxy-D-glucuronate isomerase	GO:0003674,GO:0003824,GO:0005488,GO:0005515,GO:0005975,GO:0005996,GO:0006063,GO:0006064,GO:0006082,GO:0008150,GO:0008152,GO:0008697,GO:0009056,GO:0009987,GO:0016052,GO:0016054,GO:0016853,GO:0016860,GO:0016861,GO:0019585,GO:0019586,GO:0019698,GO:0019752,GO:0032787,GO:0042802,GO:0042839,GO:0042840,GO:0043167,GO:0043169,GO:0043436,GO:0044237,GO:0044238,GO:0044248,GO:0044281,GO:0044282,GO:0046365,GO:…	K01815-ko00040 Pentose and glucuronate interconversions	COG3717-5-keto 4-deoxyuronate isomerase[G]
b2019	646.0433333330001	161.236666667	2.00245107389	2.71373404565e-13	5.25194676082e-12	up	hisG	ATP phosphoribosyltransferase	GO:0000105,GO:0003674,GO:0003824,GO:0003879,GO:0005575,GO:0005622,GO:0005623,GO:0005737,GO:0005829,GO:0006082,GO:0006520,GO:0006547,GO:0006725,GO:0006807,GO:0008150,GO:0008152,GO:0008652,GO:0009058,GO:0009987,GO:0016053,GO:0016740,GO:0016757,GO:0016763,GO:0018130,GO:0019438,GO:0019752,GO:0034641,GO:0043436,GO:0044237,GO:0044238,GO:0044249,GO:0044281,GO:0044283,GO:0044424,GO:0044444,GO:0044464,GO:…	K00765-ko01230 Biosynthesis of amino acids;ko00340 Histidine metabolism	COG0040-ATP phosphoribosyltransferase[E]
b2872	6.583333333330001	2.4	1.45578384162	0.00538396423785	0.014645354687000001	up	ygeY	putative peptidase YgeY	-	-	COG0624-Acetylornithine deacetylase/Succinyl-diaminopimelate desuccinylase and related deacylases[E]
b2017	106.33	333.3	-1.64827262044	4.2542841384e-12	6.8246482053e-11	down	yefM	YefM antitoxin of the YoeB-YefM toxin-antitoxin pair and DNA binding transcriptional repressor	GO:0003674,GO:0003676,GO:0003677,GO:0005488,GO:0006355,GO:0008150,GO:0009889,GO:0009890,GO:0009892,GO:0009987,GO:0010468,GO:0010556,GO:0010558,GO:0010605,GO:0010629,GO:0015643,GO:0019219,GO:0019222,GO:0031323,GO:0031324,GO:0031326,GO:0031327,GO:0042710,GO:0043565,GO:0044010,GO:0044764,GO:0045892,GO:0045934,GO:0048519,GO:0048523,GO:0050789,GO:0050794,GO:0051171,GO:0051172,GO:0051252,GO:0051253,GO:…	-	COG2161-Antitoxin of toxin-antitoxin stability system[D]
b3871	287.963333333	848.636666667	-1.5592618903400002	6.81555441054e-12	1.0625802510500001e-10	down	bipA	50S ribosomal subunit assembly factor BipA	GO:0000027,GO:0005575,GO:0005622,GO:0005623,GO:0005737,GO:0005829,GO:0006950,GO:0006996,GO:0008150,GO:0009266,GO:0009408,GO:0009409,GO:0009628,GO:0009987,GO:0016043,GO:0022607,GO:0022613,GO:0022618,GO:0034622,GO:0042254,GO:0042255,GO:0042273,GO:0043933,GO:0044085,GO:0044424,GO:0044444,GO:0044464,GO:0050896,GO:0065003,GO:0070925,GO:0071826,GO:0071840	-	COG1217-Predicted membrane GTPase involved in stress response[T]
b3961	450.10666666699996	184.24	1.28868061683	5.1334870405699994e-06	3.07208252825e-05	up	oxyR	DNA-binding transcriptional dual regulator OxyR	GO:0000976,GO:0000984,GO:0000986,GO:0000987,GO:0001017,GO:0001067,GO:0001130,GO:0001131,GO:0003674,GO:0003676,GO:0003677,GO:0003690,GO:0003700,GO:0005488,GO:0005575,GO:0005622,GO:0005623,GO:0005737,GO:0005829,GO:0006355,GO:0006950,GO:0006974,GO:0006979,GO:0008150,GO:0009889,GO:0009987,GO:0010468,GO:0010556,GO:0019219,GO:0019222,GO:0031323,GO:0031326,GO:0033554,GO:0043254,GO:0043565,GO:0044087,GO:…	-	COG0583-Transcriptional regulator[K]
b0166	628.8133333330001	294.9	1.0924059863700002	1.19349761376e-05	6.49196492159e-05	up	dapD	tetrahydrodipicolinate succinylase	GO:0003674,GO:0003824,GO:0005575,GO:0005622,GO:0005623,GO:0005737,GO:0005829,GO:0006082,GO:0006520,GO:0006553,GO:0006807,GO:0008150,GO:0008152,GO:0008652,GO:0008666,GO:0009058,GO:0009066,GO:0009067,GO:0009085,GO:0009987,GO:0016053,GO:0016410,GO:0016740,GO:0016746,GO:0016747,GO:0016748,GO:0016749,GO:0019752,GO:0019877,GO:0043436,GO:0043648,GO:0043650,GO:0044237,GO:0044238,GO:0044249,GO:0044281,GO:…	K00674-ko01230 Biosynthesis of amino acids;ko00300 Lysine biosynthesis	COG2171-Tetrahydrodipicolinate N-succinyltransferase[E]
b2470	13.7666666667	6.2	1.15083916031	0.00973551232676	0.024434340575	up	acrD	multidrug efflux pump RND permease AcrD	GO:0003674,GO:0005215,GO:0005575,GO:0005623,GO:0005886,GO:0006810,GO:0006811,GO:0006812,GO:0006855,GO:0008150,GO:0008324,GO:0015075,GO:0015077,GO:0015078,GO:0015238,GO:0015291,GO:0015297,GO:0015298,GO:0015299,GO:0015307,GO:0015318,GO:0015672,GO:0015893,GO:0016020,GO:0022804,GO:0022857,GO:0022890,GO:0034220,GO:0042221,GO:0042493,GO:0044464,GO:0046618,GO:0050896,GO:0051179,GO:0051234,GO:0055085,GO:…	K18324-ko02020 Two-component system	COG0841-Cation/multidrug efflux pump[V]
b2476	734.713333333	1913.06333333	-1.3806312744100002	1.05900721496e-10	1.4320357179199999e-09	down	purC	phosphoribosylaminoimidazole-succinocarboxamide synthase	GO:0003674,GO:0003824,GO:0004639,GO:0005575,GO:0005622,GO:0005623,GO:0005737,GO:0005829,GO:0006139,GO:0006163,GO:0006164,GO:0006188,GO:0006189,GO:0006725,GO:0006753,GO:0006793,GO:0006796,GO:0006807,GO:0008150,GO:0008152,GO:0009058,GO:0009117,GO:0009123,GO:0009124,GO:0009126,GO:0009127,GO:0009150,GO:0009152,GO:0009156,GO:0009161,GO:0009165,GO:0009167,GO:0009168,GO:0009259,GO:0009260,GO:0009987,GO:…	K01923-ko00230 Purine metabolism	COG0152-Phosphoribosylaminoimidazolesuccinocarboxamide (SAICAR) synthase[F]
b0436	681.84	1430.34666667	-1.0688597064	2.6247150928499997e-11	3.72400608599e-10	down	tig	trigger factor	GO:0000413,GO:0003674,GO:0003755,GO:0003824,GO:0005488,GO:0005515,GO:0005575,GO:0005622,GO:0005623,GO:0005737,GO:0005829,GO:0006457,GO:0006458,GO:0006464,GO:0006807,GO:0006950,GO:0008150,GO:0008152,GO:0009266,GO:0009408,GO:0009628,GO:0009987,GO:0016853,GO:0016859,GO:0018193,GO:0018208,GO:0019538,GO:0036211,GO:0042802,GO:0043021,GO:0043022,GO:0043170,GO:0043335,GO:0043412,GO:0044183,GO:0044237,GO:…	-	COG0544-FKBP-type peptidyl-prolyl cis-trans isomerase (trigger factor)[O]
b2496	45.0033333333	106.93666666700001	-1.2486528432600001	1.66204544034e-11	2.4347811502799996e-10	down	hda	inibitor of reinitiation of DNA replication	GO:0000166,GO:0003674,GO:0005488,GO:0005515,GO:0005575,GO:0005622,GO:0005623,GO:0005737,GO:0005829,GO:0006139,GO:0006259,GO:0006260,GO:0006261,GO:0006270,GO:0006275,GO:0006725,GO:0006807,GO:0008150,GO:0008152,GO:0008156,GO:0009058,GO:0009059,GO:0009889,GO:0009890,GO:0009892,GO:0009987,GO:0010556,GO:0010558,GO:0010605,GO:0016020,GO:0017076,GO:0019219,GO:0019222,GO:0030174,GO:0030554,GO:0031323,GO:…	-	COG0593-ATPase involved in DNA replication initiation[L]
b2497	15.163333333299999	194.69666666700002	-3.6825693453699992	3.5226345873399996e-101	1.6513328137799998e-98	down	uraA	uracil:H(+) symporter UraA	GO:0003674,GO:0005215,GO:0005350,GO:0005575,GO:0005623,GO:0005886,GO:0005887,GO:0006139,GO:0006206,GO:0006208,GO:0006212,GO:0006725,GO:0006807,GO:0006810,GO:0006855,GO:0008150,GO:0008152,GO:0009056,GO:0009112,GO:0009987,GO:0015205,GO:0015210,GO:0015238,GO:0015851,GO:0015855,GO:0015857,GO:0015893,GO:0016020,GO:0016021,GO:0017144,GO:0019860,GO:0022857,GO:0031224,GO:0031226,GO:0034641,GO:0042221,GO:…	-	COG2233-Xanthine/uracil permeases[F]
b2492	7.413333333330001	1.8	2.04212547567	0.0019393785187000001	0.00608344830512	up	focB	formate channel FocB	GO:0003674,GO:0005215,GO:0005342,GO:0005575,GO:0005623,GO:0005886,GO:0005887,GO:0006810,GO:0006811,GO:0006820,GO:0006855,GO:0008028,GO:0008150,GO:0008509,GO:0008514,GO:0015075,GO:0015238,GO:0015318,GO:0015499,GO:0015711,GO:0015718,GO:0015724,GO:0015849,GO:0015893,GO:0016020,GO:0016021,GO:0022857,GO:0031224,GO:0031226,GO:0034220,GO:0042221,GO:0042493,GO:0042891,GO:0042895,GO:0044425,GO:0044459,GO:…	-	COG2116-Formate/nitrite family of transporters[P]
b2498	131.17	774.006666667	-2.56090819493	6.52763173368e-24	4.23693512068e-22	down	upp	uracil phosphoribosyltransferase	GO:0003674,GO:0003824,GO:0004845,GO:0004849,GO:0005488,GO:0005515,GO:0005575,GO:0005622,GO:0005623,GO:0005737,GO:0005829,GO:0006139,GO:0006206,GO:0006213,GO:0006220,GO:0006221,GO:0006222,GO:0006725,GO:0006753,GO:0006793,GO:0006796,GO:0006807,GO:0008150,GO:0008152,GO:0008655,GO:0009058,GO:0009112,GO:0009116,GO:0009117,GO:0009119,GO:0009123,GO:0009124,GO:0009129,GO:0009130,GO:0009156,GO:0009161,GO:…	K00761-ko00240 Pyrimidine metabolism	COG0035-Uracil phosphoribosyltransferase[F]
b1008	4.34	0.7433333333329999	2.54561383325	0.00595112991313	0.0159956087468	up	rutE	putative malonic semialdehyde reductase	GO:0000166,GO:0003674,GO:0005488,GO:0006139,GO:0006206,GO:0006208,GO:0006212,GO:0006725,GO:0006807,GO:0006950,GO:0006974,GO:0008150,GO:0008152,GO:0009056,GO:0009112,GO:0009987,GO:0010181,GO:0017144,GO:0019740,GO:0019860,GO:0032553,GO:0033554,GO:0034641,GO:0036094,GO:0042737,GO:0043167,GO:0043168,GO:0044237,GO:0044238,GO:0044248,GO:0044270,GO:0044281,GO:0046113,GO:0046483,GO:0046700,GO:0048037,GO:…	K09019-ko00240 Pyrimidine metabolism	-
b4063	5.06666666667	13.2033333333	-1.38179337757	0.000202678636645	0.0008285864031080001	down	soxR	DNA-binding transcriptional dual regulator SoxR	GO:0003674,GO:0005488,GO:0005575,GO:0005622,GO:0005623,GO:0005737,GO:0006950,GO:0006979,GO:0008150,GO:0044424,GO:0044464,GO:0048037,GO:0050896,GO:0051536,GO:0051537,GO:0051540	-	COG0789-Predicted transcriptional regulators[K]
b1000	660.0333333330001	305.6	1.11089434264	0.00467635090769	0.0130141982055	up	cbpA	curved DNA-binding protein	GO:0003674,GO:0003676,GO:0003677,GO:0003681,GO:0005488,GO:0097159,GO:1901363	-	COG0484-DnaJ-class molecular chaperone with C-terminal Zn finger domain[O]
b1002	405.853333333	163.153333333	1.3147299996600001	4.18093104214e-07	3.12200850739e-06	up	agp	glucose-1-phosphatase	GO:0003674,GO:0003824,GO:0005575,GO:0005623,GO:0005975,GO:0005996,GO:0006006,GO:0006007,GO:0006793,GO:0006796,GO:0008150,GO:0008152,GO:0008877,GO:0009056,GO:0009987,GO:0016052,GO:0016158,GO:0016311,GO:0016787,GO:0016788,GO:0016791,GO:0019203,GO:0019318,GO:0019320,GO:0030288,GO:0030313,GO:0031975,GO:0042578,GO:0042597,GO:0044237,GO:0044238,GO:0044281,GO:0044282,GO:0044464,GO:0046365,GO:0050308,GO:…	K01085-ko00010 Glycolysis / Gluconeogenesis	-
b1003	586.94	255.956666667	1.19731344787	0.009585527671379998	0.024100918501499997	up	yccJ	PF13993 family protein YccJ	GO:0005575,GO:0005622,GO:0005623,GO:0005737,GO:0005829,GO:0044424,GO:0044444,GO:0044464	-	-
b1006	6.15	1.4466666666699999	2.0878538685	0.00011491785626100002	0.000498292328435	up	rutG	pyrimidine:H(+) symporter	GO:0003674,GO:0005215,GO:0005350,GO:0005575,GO:0005623,GO:0005886,GO:0005887,GO:0006139,GO:0006206,GO:0006208,GO:0006212,GO:0006725,GO:0006807,GO:0006810,GO:0006855,GO:0008150,GO:0008152,GO:0009056,GO:0009112,GO:0009987,GO:0015205,GO:0015210,GO:0015238,GO:0015851,GO:0015855,GO:0015857,GO:0015893,GO:0016020,GO:0016021,GO:0017144,GO:0019860,GO:0022857,GO:0031224,GO:0031226,GO:0034641,GO:0042221,GO:…	-	COG2233-Xanthine/uracil permeases[F]
b0759	9314.37	1000.86	3.2182180077599996	7.468041964160001e-42	1.57538345234e-39	up	galE	UDP-glucose 4-epimerase	GO:0000166,GO:0000271,GO:0003674,GO:0003824,GO:0003978,GO:0005488,GO:0005515,GO:0005575,GO:0005622,GO:0005623,GO:0005737,GO:0005829,GO:0005975,GO:0005976,GO:0005996,GO:0006012,GO:0008150,GO:0008152,GO:0009056,GO:0009058,GO:0009059,GO:0009242,GO:0009987,GO:0016051,GO:0016052,GO:0016853,GO:0016854,GO:0016857,GO:0019318,GO:0019320,GO:0019388,GO:0033499,GO:0033692,GO:0034637,GO:0034645,GO:0036094,GO:…	K01784-ko00052 Galactose metabolism;ko00520 Amino sugar and nucleotide sugar metabolism	COG1087-UDP-glucose 4-epimerase[M]
b0758	3621.83	447.51333333300005	3.0167162590599994	1.2642848247999999e-41	2.4245534890100004e-39	up	galT	galactose-1-phosphate uridylyltransferase	GO:0003674,GO:0003824,GO:0004335,GO:0005488,GO:0005506,GO:0005575,GO:0005622,GO:0005623,GO:0005737,GO:0005829,GO:0005975,GO:0005996,GO:0006012,GO:0006793,GO:0006796,GO:0008108,GO:0008150,GO:0008152,GO:0008198,GO:0008270,GO:0009056,GO:0009987,GO:0016052,GO:0016301,GO:0016310,GO:0016740,GO:0016772,GO:0016773,GO:0016779,GO:0019200,GO:0019318,GO:0019320,GO:0019388,GO:0033499,GO:0043167,GO:0043169,GO:…	K00965-ko00052 Galactose metabolism;ko00520 Amino sugar and nucleotide sugar metabolism;ko04917 Prolactin signaling pathway	COG1085-Galactose-1-phosphate uridylyltransferase[C]
b0753	423.293333333	112.18666666700001	1.91575654458	0.00279476050632	0.00836841346782	up	ybgS	PF13985 family protein YbgS	-	-	-
b0757	2129.30333333	319.29	2.73744221162	1.6854110927799998e-24	1.14689506459e-22	up	galK	galactokinase	GO:0000287,GO:0003674,GO:0003824,GO:0004335,GO:0005488,GO:0005575,GO:0005622,GO:0005623,GO:0005737,GO:0005829,GO:0005975,GO:0005996,GO:0006012,GO:0006793,GO:0006796,GO:0008150,GO:0008152,GO:0009056,GO:0009987,GO:0016052,GO:0016301,GO:0016310,GO:0016740,GO:0016772,GO:0016773,GO:0019200,GO:0019318,GO:0019320,GO:0019388,GO:0033499,GO:0043167,GO:0043169,GO:0044237,GO:0044238,GO:0044262,GO:0044281,GO:…	K00849-ko00052 Galactose metabolism;ko00520 Amino sugar and nucleotide sugar metabolism	COG0153-Galactokinase[G]
b0756	1816.71666667	229.78	2.98300829912	9.407655493049999e-44	2.48068115782e-41	up	galM	galactose-1-epimerase	GO:0003674,GO:0003824,GO:0004034,GO:0005575,GO:0005622,GO:0005623,GO:0005737,GO:0005975,GO:0005996,GO:0006006,GO:0006012,GO:0008150,GO:0008152,GO:0009056,GO:0016052,GO:0016853,GO:0016854,GO:0016857,GO:0019318,GO:0019320,GO:0019388,GO:0033499,GO:0044238,GO:0044281,GO:0044282,GO:0044424,GO:0044464,GO:0046365,GO:0071704,GO:1901575	K01785-ko00010 Glycolysis / Gluconeogenesis;ko00052 Galactose metabolism	COG2017-Galactose mutarotase and related enzymes[G]
b3541	34.5866666667	1.61666666667	4.419121827180001	5.95876180669e-19	2.20526456688e-17	up	dppD	dipeptide ABC transporter ATP binding subunit DppD	GO:0000166,GO:0003674,GO:0005215,GO:0005488,GO:0005524,GO:0005575,GO:0005623,GO:0005886,GO:0006810,GO:0008144,GO:0008150,GO:0015232,GO:0015886,GO:0016020,GO:0017076,GO:0022857,GO:0030554,GO:0032553,GO:0032555,GO:0032559,GO:0035639,GO:0036094,GO:0043167,GO:0043168,GO:0044464,GO:0051179,GO:0051181,GO:0051184,GO:0051234,GO:0055085,GO:0071702,GO:0071705,GO:0071944,GO:0097159,GO:0097367,GO:1901265,GO:…	K12371-ko02010 ABC transporters	COG0444-ABC-type dipeptide/oligopeptide/nickel transport system, ATPase component[EP]
b1516	9.86666666667	3.28333333333	1.5874015461700002	0.000991017073131	0.00336101369095	up	lsrB	Autoinducer-2 ABC transporter periplasmic binding protein	GO:0003674,GO:0005215,GO:0005575,GO:0005623,GO:0005886,GO:0006810,GO:0008150,GO:0008643,GO:0015144,GO:0015145,GO:0015749,GO:0016020,GO:0016021,GO:0022857,GO:0031224,GO:0034219,GO:0044425,GO:0044464,GO:0051119,GO:0051179,GO:0051234,GO:0055085,GO:0071702,GO:0071944	K10555-ko02010 ABC transporters	COG1879-ABC-type sugar transport system, periplasmic component[G]
b0187	194.65	71.8333333333	1.43815697609	5.31128449411e-05	0.000248154034115	up	yaeR	VOC domain-containing protein YaeR	-	-	-
b1174	358.566666667	177.91	1.01109377341	0.0010055250740800001	0.00340474340896	up	minE	Z-ring positioning protein MinE	GO:0000278,GO:0000281,GO:0000910,GO:0000917,GO:0000918,GO:0003674,GO:0005488,GO:0005515,GO:0005575,GO:0005622,GO:0005623,GO:0005737,GO:0005829,GO:0005886,GO:0007049,GO:0007346,GO:0008150,GO:0009987,GO:0010564,GO:0016020,GO:0016043,GO:0022402,GO:0022607,GO:0032465,GO:0032506,GO:0032954,GO:0032955,GO:0042802,GO:0044085,GO:0044087,GO:0044424,GO:0044444,GO:0044464,GO:0050789,GO:0050794,GO:0051128,GO:…	-	COG0851-Septum formation topological specificity factor[D]
b1171	159.003333333	39.17	2.02123597697	9.70347045835e-06	5.43677846797e-05	up	ymgD	PF16456 family protein YmgD	GO:0005575,GO:0005623,GO:0030288,GO:0030313,GO:0031975,GO:0042597,GO:0044464	-	-
b1172	207.356666667	66.2633333333	1.6458317475	0.000866139687065	0.00298062262621	up	ymgG	PF13436 family protein YmgG	-	-	-
[truncated: 399 more rows]
